# Supplementary material for: Identification and characterization of the LDAP family revealed GhLDAP2_Dt enhances drought tolerance in cotton
Source: Front Plant Sci. 2023 May 16;14:1167761. doi: 10.3389/fpls.2023.1167761 (PMC10228748; doi:10.3389/fpls.2023.1167761)
Supplement: Supplementary file 3 [file Table_1.xlsx]

## Sheet: Plant species genome assembly
Supplementary Table 1. The specific data sources for genomic sequences used in this study.
Plant species	Genome size (Mb)	Assembly version	Data origin	LDAP#	Data links	reference	Assembly_level
Gossypium arboreum	1621	(A2) 'SXY1' genome HAU v1	Cottongen	7	https://www.cottongen.org/Analysis/6607283	Wang, M. et al. Comparative genome analyses highlight transposon-mediated genome expansion and the evolutionary architecture of 3D genomic folding in cotton. Mol Biol Evol. 2021 May 11:msab128. doi: 10.1093/molbev/msab128.	Chromosome
Gossypium raimondii	750	(D5) 'Grai D502' genome HAU v1	Cottongen	6	https://www.cottongen.org/Analysis/6607284	Wang, M. et al. Comparative genome analyses highlight transposon-mediated genome expansion and the evolutionary architecture of 3D genomic folding in cotton. Mol Biol Evol. 2021 May 11:msab128. doi: 10.1093/molbev/msab128.	Chromosome
Gossypium hirsutum	2288	(AD1) 'TM-1' genome CRI_v1	Cottongen	15	https://www.cottongen.org/species/Gossypium_hirsutum/CRI-TM1	Yang, et al., Extensive intraspecific gene order and gene structural variations in upland cotton cultivars. Nature Communicationsvolume 10, Article number: 2989 (2019).	Chromosome
Gossypium stocksii	1448	ZSTU_Gsto	NCBI	8	https://www.ncbi.nlm.nih.gov/data-hub/genome/GCA_020496765.1/	Yu, Dongliang et al. “Multi-omics assisted identification of the key and species-specific regulatory components of drought-tolerant mechanisms in Gossypium stocksii.” Plant biotechnology journal vol. 19,9 (2021): 1690-1692. doi:10.1111/pbi.13655	Chromosome
Gossypioides kirkii	545	ISU v3.0-a3.0	Cottongen	5	https://www.cottongen.org/analysis/213	Udall et al. (2019) The Genome Sequence of Gossypioides kirkii Illustrates a Descending Dysploidy in Plants. Front. Plant Sci., 27 November 2019 | https://doi.org/10.3389/fpls.2019.01541	Chromosome
Bombax ceiba	895	GigaScience Database	gigadb	7	http://gigadb.org/dataset/view/id/100445	Supporting data for "De novo genome assembly of the red silk cotton tree (Bombax ceiba)". GigaScience Database. http://dx.doi.org/10.5524/100445	Scaffold
Durio zibethinus	738	D1 | cultivar:Musang King	NCBI	6	Durio zibethinus (ID 57226) - Genome - NCBI (nih.gov)	Teh BT et al., "The draft genome of tropical fruit durian (Durio zibethinus).", Nat Genet, 2017 Nov;49(11):1633-1641	Scaffold
Theobroma cacao	346	B97-61/B2	Cocoa Genome Hub	3	https://cocoa-genome-hub.southgreen.fr/node/4	Argout, X., Martin, G., Droc, G., Fouet, O., Labadie, K., Rivals, E., … Lanaud, C. (2017). The cacao Criollo genome v2.0: an improved version of the genome for genetic and functional genomic studies. BMC genomics, 18(1), 730. doi:10.1186/s12864-017-4120-9	Chromosome
Corchorus capsularis	404	cultivar:CVL-1	PRJNA215142	3	https://www.ncbi.nlm.nih.gov/bioproject/?term=AWWV00000000	Islam MS et al., "Comparative genomics of two jute species and insight into fibre biogenesis.", Nat Plants, 2017 Jan 30;3:16223	Chromosome
Carica papaya	370	Cpapaya_113_ASGPBv0.4	pytozome	3	https://phytozome-next.jgi.doe.gov/info/Cpapaya_ASGPBv0_4	Ming, R., Hou, S., Feng, Y., Yu, Q., Dionne-Laporte, A., Saw, J. H., … Alam, M. (2008). The draft genome of the transgenic tropical fruit tree papaya (Carica papaya Linnaeus). Nature, 452(7190), 991–996. https://doi.org/10.1038/nature06856	Chromosome
Arabidopsis thaliana	121	Assymbly9_Araport11	phytozome	3	https://phytozome-next.jgi.doe.gov/info/Athaliana_Araport11	Cheng, C., Krishnakumar, V., Chan, A. P., Thibaud‐Nissen, F., Schobel, S., & Town, C. D. (2017). Araport11: a complete reannotation of the Arabidopsis thaliana reference genome. The Plant Journal, 89(4), 789–804. https://doi.org/10.1111/tpj.13415	Chromosome
