# Supplementary material for: Identification and characterization of the LDAP family revealed GhLDAP2_Dt enhances drought tolerance in cotton
Source: Front Plant Sci. 2023 May 16;14:1167761. doi: 10.3389/fpls.2023.1167761 (PMC10228748; doi:10.3389/fpls.2023.1167761)
Supplement: Supplementary file 4 [file Table_2.xlsx]

## Sheet: Sheet1
Supplementary Table 2. Primer sequences used in this study
Name	Squence (5' - 3' )
GhUBQ7-F	GAAGGCATTCCACCTGACCAAC
GhUBQ7-R	CTTGACCTTCTTCTTCTTGTGCTTG
CLCRV-LDAP2-F	CAAAATGGCATGCCTGCAGACTAGT GTTTGCATCTCGAACCTTTAC
CLCRV-LDAP2-R	GAATTCACTAGACCTAGGGGCGCGCC CTAGTTTCTGAGCCTTTTGGA
GhLDAP2-F	CGTCTACGGGAAATTTAAGG
GhLDAP2-R	GTTTCTGAGCCTTTTGGACC
