# Supplementary material for: Identification and characterization of the LDAP family revealed GhLDAP2_Dt enhances drought tolerance in cotton
Source: Front Plant Sci. 2023 May 16;14:1167761. doi: 10.3389/fpls.2023.1167761 (PMC10228748; doi:10.3389/fpls.2023.1167761)
Supplement: Supplementary file 5 [file Table_3.xlsx]

## Sheet: sheet 1
Supplementary Table 3. Gene loci information pertaining to LDAP genes in four cotton species.
Plant species	Proposed name	Gene name	Chromosome	Start	End	Strand
G. arboretum	GaLDAP1	Garb_02G013220	Chr02	98604305	98605347	-
	GaLDAP2	Garb_03G010840	Chr03	22196030	22197444	+
	GaLDAP3	Garb_04G023730	Chr04	121337033	121339674	+
	GaLDAP4	Garb_12G017210	Chr12	95861213	95862154	-
	GaLDAP6	Garb_11G034130	Chr11	121568859	121570721	+
	GaLDAP7	Garb_03G011480	Chr03	27354893	27356633	-
	GaLDAP8	Garb_11G039180	Chr11	132367983	132380848	-
G. raimondii	GrLDAP1	Grai_01G017720	Chr01	38239918	38241050	-
	GrLDAP2	Grai_03G018860	Chr03	48174400	48175841	-
	GrLDAP3	Grai_04G001150	Chr04	900438	903298	-
	GrLDAP4	Grai_12G017000	Chr12	40496794	40497734	-
	GrLDAP5	Grai_12G016990	Chr12	40493637	40494554	-
	GrLDAP6	Grai_11G007110	Chr11	7905317	7906999	-
G. hirsutum	GhLDAP1_At	Gh_A01G182400	A01	99741245	99743018	-
	GhLDAP1_Dt	Gh_D01G172200	D01	49446092	49447856	-
	GhLDAP2_At	Gh_A03G148900	A03	88620054	88621447	-
	GhLDAP2_Dt	Gh_D02G167400	D02	56037240	56038691	-
	GhLDAP3_At	Gh_A04G163300	A04	83815969	83818745	+
	GhLDAP3_Dt	Gh_D04G207700	D04	55177832	55180621	+
	GhLDAP4_At	Gh_D12G149300	A12	82692486	82693428	-
	GhLDAP4_Dt	Gh_A12G149900	D12	44712948	44713888	-
	GhLDAP5_Dt	Gh_D12G149200	D12	44709799	44710464	-
	GhLDAP6_At	Gh_D11G301400	A11	107733329	107735083	+
	GhLDAP6_Dt	Gh_A11G301300	D11	61771452	61773102	+
	GhLDAP7_At	Gh_A03G146200	A03	86799961	86801695	+
	GhLDAP8_At	Gh_A11G336400	A11	114194198	114202558	-
	GhLDAP8_Dt	Gh_D11G340600	D11	67300177	67308167	-
G. stocksii	GsLDAP1	GS02G_22950	Chr02	95143279	95145156	+
	GsLDAP2	GS05G_22010	Chr05	102692283	102693723	-
	GsLDAP3	GS12G_27620	Chr12	107063682	107067366	+
	GsLDAP4	GS08G_19970	Chr08	89667596	89668690	-
	GsLDAP6	GS07G_37540	Chr07	104544683	104546374	+
	GsLDAP7	GS07G_14760	Chr07	15296266	15302166	-
	GsLDAP8	GS07G_41830	Chr07	113920129	113928556	-
