# Supplementary material for: Identification and characterization of the LDAP family revealed GhLDAP2_Dt enhances drought tolerance in cotton
Source: Front Plant Sci. 2023 May 16;14:1167761. doi: 10.3389/fpls.2023.1167761 (PMC10228748; doi:10.3389/fpls.2023.1167761)
Supplement: Supplementary file 6 [file Table_4.xlsx]

## Sheet: sheet1
Supplementary Table 4. Gene loci information of LDAP genes in G. kirkii, B. ceiba, D. zibethinus, T. cacao, C. capsularis, A. thaliana, and C. papaya.
Plant species	Gene ID（Proposed name）	Chromosome	Start	End	Strand
Gossypioides kirkii	Kirkii_Version3_Juiced.00g070560.m01.polypeptide（GkkLDAP1）	KI_03	34373954	34374968	-
	Kirkii_Version3_Juiced.00g318270.m01.polypeptide（GkkLDAP2）	KI_11	46129344	46130613	+
	Kirkii_Version3_Juiced.00g323160.m01.polypeptide（GkkLDAP3）	KI_11	52049969	52050916	+
	Kirkii_Version3_Juiced.00g323170.m01.polypeptide（GkkLDAP4）	KI_11	52056817	52061808	+
	Kirkii_Version3_Juiced.00g355410.m01.polypeptide（GkkLDAP5）	KI_12	38833504	38834438	+
Theobroma cacao	Tc01v2_p024850.1（TcLDAP1）	chr1	31096720	31098232	+
	Tc02v2_p017740.1（TcLDAP2）	chr2	17224331	17225793	-
	Tc05v2_p025940.1（TcLDAP3）	chr5	38360135	38361477	+
Bombax ceiba	evm.model.Scaffold109.53	Scaffold109	438937	444278	-
	evm.model.Scaffold11.548	Scaffold11	4236486	4237558	+
	evm.model.Scaffold167.499	Scaffold167	3644768	3645980	+
	evm.model.Scaffold258.637	Scaffold258	3423349	3424350	-
	evm.model.Scaffold263.69	Scaffold263	381378	382492	-
	evm.model.Scaffold182.28	Scaffold182	241870	243035	+
	evm.model.Scaffold401.190	Scaffold401	1352376	1353366	+
Durio zibethinus	XP_022719428.1	NW_019168004.1	15322736	15324209	+
	XP_022733390.1	NW_019168270.1	24536649	24537760	+
	XP_022743204.1	NW_019168481.1	694617	696389	-
	XP_022746754.1	NW_019168492.1	489700	497630	-
	XP_022746760.1	NW_019168492.1	482551	488263	-
	XP_022769811.1	NW_019167938.1	4504723	4506206	-
Carica papaya	evm.model.supercontig_48.93	supercontig_48	540298	542637	+
	evm.model.supercontig_9.214	supercontig_9	1413406	1414373	+
	evm.model.supercontig_43.55	supercontig_43	656794	657709	+
Arabidopsis thaliana	AT3G05500.1.TAIR10	Chr3	1593434	1595015	+
	AT2G47780.1.TAIR10	Chr2	19570049	19571034	+
	AT1G67360.1.TAIR10	Chr1	25236811	25238036	-
Corchorus capsularis	OMO63808.1	AWWV01012870.1	28657	29584	-
	OMO60486.1	AWWV01013694.1	65372	66372	-
	OMO86742.1	AWWV01009406.1	119925	121214	-
