# Supplementary material for: Identification and characterization of the LDAP family revealed GhLDAP2_Dt enhances drought tolerance in cotton
Source: Front Plant Sci. 2023 May 16;14:1167761. doi: 10.3389/fpls.2023.1167761 (PMC10228748; doi:10.3389/fpls.2023.1167761)
Supplement: Supplementary file 7 [file Table_5.xlsx]

## Sheet: Sheet1
Supplementary Table 5. Blastp results for LDAPs among G. raimondii, G. kirkii and T. cacao
query	subject	identity(%)	mapping_length	mismatch	gap	query_start	query_end	subject_start	subject_end	evalue
Grai_01G017720.1	Grai_01G017720.1	100	243	0	0	1	243	1	243	0
Grai_01G017720.1	Grai_03G018860.1	66.376	229	75	1	1	229	4	230	1.16e-108
Grai_01G017720.1	Grai_04G001150.1	65.438	217	70	2	3	219	7	218	1.49e-101
Grai_01G017720.1	Grai_11G007110.1	40.845	213	111	3	8	205	15	227	2.75e-44
Grai_01G017720.1	Grai_12G016990.1	31.606	193	118	4	7	199	19	197	6.23e-21
Grai_01G017720.1	Grai_12G017000.1	37.073	205	121	2	8	206	38	240	4.54e-38
Grai_01G017720.1	Kirkii_Version3_Juiced.00g070560.m01.polypeptide	66.234	231	76	1	1	231	1	229	6.52e-109
Grai_01G017720.1	Kirkii_Version3_Juiced.00g318270.m01.polypeptide	41.784	213	109	3	8	205	15	227	1.12e-46
Grai_01G017720.1	Kirkii_Version3_Juiced.00g323160.m01.polypeptide	42.105	57	33	0	149	205	199	255	2.8e-11
Grai_01G017720.1	Kirkii_Version3_Juiced.00g323170.m01.polypeptide	33.036	112	71	1	14	125	344	451	4.89e-16
Grai_01G017720.1	Kirkii_Version3_Juiced.00g355410.m01.polypeptide	35.122	205	125	2	8	206	38	240	2.7e-33
Grai_01G017720.1	Tc01v2_p024850.1	37.019	208	123	3	8	209	14	219	2.29e-39
Grai_01G017720.1	Tc02v2_p017740.1	71.93	228	62	1	1	228	1	226	1.11e-122
Grai_01G017720.1	Tc02v2_p017740.2	72.444	225	60	1	4	228	3	225	2.25e-121
Grai_01G017720.1	Tc05v2_p025940.1	37.143	210	117	2	9	203	15	224	4.85e-39
Grai_03G018860.1	Grai_01G017720.1	66.509	212	69	1	16	225	13	224	1.69e-100
Grai_03G018860.1	Grai_03G018860.1	100	232	0	0	1	232	1	232	2.58e-177
Grai_03G018860.1	Grai_04G001150.1	65.044	226	73	3	1	225	1	221	4.02e-103
Grai_03G018860.1	Grai_11G007110.1	36.406	217	123	1	11	212	15	231	1.33e-41
Grai_03G018860.1	Grai_12G016990.1	30.583	206	129	3	10	215	19	210	7.04e-23
Grai_03G018860.1	Grai_12G017000.1	34.653	202	128	1	11	208	38	239	1.95e-32
Grai_03G018860.1	Kirkii_Version3_Juiced.00g070560.m01.polypeptide	93.86	228	14	0	4	231	1	228	3.72e-163
Grai_03G018860.1	Kirkii_Version3_Juiced.00g318270.m01.polypeptide	35.484	217	125	1	11	212	15	231	3.38e-41
Grai_03G018860.1	Kirkii_Version3_Juiced.00g323170.m01.polypeptide	34.234	111	69	1	17	127	344	450	9.89e-15
Grai_03G018860.1	Kirkii_Version3_Juiced.00g355410.m01.polypeptide	33.99	203	130	1	11	209	38	240	1.61e-28
Grai_03G018860.1	Tc01v2_p024850.1	37	200	122	2	17	212	20	219	1.59e-39
Grai_03G018860.1	Tc02v2_p017740.1	68.559	229	72	0	4	232	1	229	7.71e-115
Grai_03G018860.1	Tc02v2_p017740.2	69.333	225	69	0	8	232	4	228	1.18e-113
Grai_03G018860.1	Tc05v2_p025940.1	33.962	212	125	2	16	212	19	230	9.61e-35
Grai_04G001150.1	Grai_01G017720.1	66.019	206	67	1	16	218	14	219	8.01e-99
Grai_04G001150.1	Grai_03G018860.1	65.086	232	75	3	1	227	1	231	2.58e-106
Grai_04G001150.1	Grai_04G001150.1	100	230	0	0	1	230	1	230	3.02e-176
Grai_04G001150.1	Grai_11G007110.1	39.171	217	106	4	12	204	17	231	5.48e-43
Grai_04G001150.1	Grai_12G016990.1	34.737	190	107	4	14	200	24	199	1.01e-26
Grai_04G001150.1	Grai_12G017000.1	40.299	201	109	3	13	204	41	239	2.92e-41
Grai_04G001150.1	Kirkii_Version3_Juiced.00g070560.m01.polypeptide	66.667	228	71	2	7	229	3	230	1.5e-107
Grai_04G001150.1	Kirkii_Version3_Juiced.00g318270.m01.polypeptide	39.171	217	106	4	12	204	17	231	1.31e-43
Grai_04G001150.1	Kirkii_Version3_Juiced.00g323170.m01.polypeptide	37.288	118	67	2	9	123	337	450	1.34e-16
Grai_04G001150.1	Kirkii_Version3_Juiced.00g355410.m01.polypeptide	38.916	203	113	3	13	206	41	241	1.17e-36
Grai_04G001150.1	Tc01v2_p024850.1	40.976	205	106	4	14	207	18	218	3.51e-48
Grai_04G001150.1	Tc02v2_p017740.1	71.681	226	59	2	7	227	3	228	3.39e-119
Grai_04G001150.1	Tc02v2_p017740.2	71.806	227	59	2	6	227	1	227	1.23e-119
Grai_04G001150.1	Tc05v2_p025940.1	37.662	231	121	4	10	220	14	241	1.35e-40
Grai_11G007110.1	Grai_01G017720.1	41.546	207	106	3	21	227	14	205	5.34e-43
Grai_11G007110.1	Grai_03G018860.1	36.406	217	123	1	15	231	11	212	1.4e-41
Grai_11G007110.1	Grai_04G001150.1	39.171	217	106	4	17	231	12	204	1.07e-42
Grai_11G007110.1	Grai_11G007110.1	100	244	0	0	1	244	1	244	0
Grai_11G007110.1	Grai_12G016990.1	38.428	229	111	3	5	232	9	208	1.11e-45
Grai_11G007110.1	Grai_12G017000.1	54.884	215	86	1	15	229	38	241	1.79e-79
Grai_11G007110.1	Kirkii_Version3_Juiced.00g070560.m01.polypeptide	36.866	217	122	1	15	231	8	209	1.92e-40
Grai_11G007110.1	Kirkii_Version3_Juiced.00g318270.m01.polypeptide	94.606	241	13	0	1	241	1	241	1.1e-170
Grai_11G007110.1	Kirkii_Version3_Juiced.00g323160.m01.polypeptide	45.32	203	70	4	59	231	68	259	7.94e-46
Grai_11G007110.1	Kirkii_Version3_Juiced.00g323170.m01.polypeptide	43.961	207	75	4	59	235	664	859	1.45e-35
Grai_11G007110.1	Kirkii_Version3_Juiced.00g323170.m01.polypeptide	40.152	132	78	1	15	145	338	469	1.21e-27
Grai_11G007110.1	Kirkii_Version3_Juiced.00g323170.m01.polypeptide	38.372	86	47	2	60	145	160	239	1.88e-12
Grai_11G007110.1	Kirkii_Version3_Juiced.00g323170.m01.polypeptide	49.153	59	30	0	90	148	261	319	6.07e-12
Grai_11G007110.1	Kirkii_Version3_Juiced.00g355410.m01.polypeptide	52.995	217	91	1	15	231	38	243	1.1e-77
Grai_11G007110.1	Tc01v2_p024850.1	58.051	236	87	2	1	236	1	224	1.44e-96
Grai_11G007110.1	Tc02v2_p017740.1	40.93	215	108	2	15	227	8	205	6.21e-45
Grai_11G007110.1	Tc02v2_p017740.2	40.93	215	108	2	15	227	7	204	5.85e-45
Grai_11G007110.1	Tc05v2_p025940.1	84.016	244	38	1	1	244	1	243	2.59e-148
Grai_12G016990.1	Grai_01G017720.1	33.333	189	106	5	26	197	14	199	5.66e-22
Grai_12G016990.1	Grai_03G018860.1	30.583	206	129	3	19	210	10	215	8.13e-24
Grai_12G016990.1	Grai_04G001150.1	35.263	190	106	4	24	199	14	200	1.47e-27
Grai_12G016990.1	Grai_11G007110.1	39.301	229	109	3	9	208	5	232	3.67e-49
Grai_12G016990.1	Grai_12G016990.1	100	222	0	0	1	222	1	222	1.22e-169
Grai_12G016990.1	Grai_12G017000.1	56.126	253	73	2	7	221	5	257	9.03e-80
Grai_12G016990.1	Kirkii_Version3_Juiced.00g070560.m01.polypeptide	32.039	206	126	3	19	210	7	212	9.71e-26
Grai_12G016990.1	Kirkii_Version3_Juiced.00g318270.m01.polypeptide	38.655	238	114	4	9	215	5	241	1.92e-48
Grai_12G016990.1	Kirkii_Version3_Juiced.00g323160.m01.polypeptide	34.375	96	56	1	121	209	166	261	1.69e-11
Grai_12G016990.1	Kirkii_Version3_Juiced.00g323170.m01.polypeptide	32.653	98	66	0	24	121	342	439	1.34e-15
Grai_12G016990.1	Kirkii_Version3_Juiced.00g355410.m01.polypeptide	57.692	234	79	2	8	221	24	257	1.11e-74
Grai_12G016990.1	Tc01v2_p024850.1	53.275	229	88	2	7	217	1	228	2.48e-73
Grai_12G016990.1	Tc02v2_p017740.1	34.434	212	101	5	19	204	7	206	1.14e-26
Grai_12G016990.1	Tc02v2_p017740.2	34.434	212	101	5	19	204	6	205	1.02e-26
Grai_12G016990.1	Tc05v2_p025940.1	38.655	238	113	4	9	215	5	240	2.41e-45
Grai_12G017000.1	Grai_01G017720.1	37.879	198	115	2	44	239	14	205	3.78e-42
Grai_12G017000.1	Grai_03G018860.1	34.483	203	129	1	38	240	11	209	9.47e-40
Grai_12G017000.1	Grai_04G001150.1	40.299	201	109	3	41	239	13	204	4.5e-49
Grai_12G017000.1	Grai_11G007110.1	54.884	215	86	1	38	241	15	229	2.57e-84
Grai_12G017000.1	Grai_12G016990.1	55.731	253	74	2	5	257	7	221	1.3e-82
Grai_12G017000.1	Grai_12G017000.1	100	261	0	0	1	261	1	261	0
Grai_12G017000.1	Kirkii_Version3_Juiced.00g070560.m01.polypeptide	33.953	215	114	2	38	240	8	206	9.55e-41
Grai_12G017000.1	Kirkii_Version3_Juiced.00g318270.m01.polypeptide	55.349	215	85	1	38	241	15	229	7.34e-86
Grai_12G017000.1	Kirkii_Version3_Juiced.00g323160.m01.polypeptide	50.649	77	38	0	165	241	181	257	1.89e-24
Grai_12G017000.1	Kirkii_Version3_Juiced.00g323170.m01.polypeptide	33.333	117	66	1	42	146	342	458	5.24e-19
Grai_12G017000.1	Kirkii_Version3_Juiced.00g323170.m01.polypeptide	49.351	77	39	0	165	241	777	853	1.22e-17
Grai_12G017000.1	Kirkii_Version3_Juiced.00g355410.m01.polypeptide	92.308	260	20	0	1	260	1	260	4.8e-171
Grai_12G017000.1	Tc01v2_p024850.1	68.722	227	70	1	35	261	12	237	3.89e-111
Grai_12G017000.1	Tc02v2_p017740.1	41.748	206	108	3	38	239	8	205	4.48e-48
Grai_12G017000.1	Tc02v2_p017740.2	41.748	206	108	3	38	239	7	204	4.4e-48
Grai_12G017000.1	Tc05v2_p025940.1	54.884	215	86	1	41	244	17	231	3.09e-81
Kirkii_Version3_Juiced.00g070560.m01.polypeptide	Grai_03G018860.1	93.86	228	14	0	1	228	4	231	3.69e-163
Kirkii_Version3_Juiced.00g070560.m01.polypeptide	Grai_04G001150.1	66.364	220	69	2	3	222	7	221	6.87e-103
Kirkii_Version3_Juiced.00g070560.m01.polypeptide	Grai_11G007110.1	36.866	217	122	1	8	209	15	231	1.81e-40
Kirkii_Version3_Juiced.00g070560.m01.polypeptide	Grai_12G017000.1	34.112	214	113	2	8	205	38	239	1.75e-33
Kirkii_Version3_Juiced.00g070560.m01.polypeptide	Grai_01G017720.1	66.038	212	70	1	13	222	13	224	4.77e-100
Kirkii_Version3_Juiced.00g070560.m01.polypeptide	Grai_12G016990.1	32.039	206	126	3	7	212	19	210	3.83e-25
Kirkii_Version3_Juiced.00g318270.m01.polypeptide	Grai_11G007110.1	94.606	241	13	0	1	241	1	241	1.09e-170
Kirkii_Version3_Juiced.00g318270.m01.polypeptide	Grai_12G016990.1	38.235	238	115	4	5	241	9	215	6.44e-46
Kirkii_Version3_Juiced.00g318270.m01.polypeptide	Grai_03G018860.1	35.484	217	125	1	15	231	11	212	3.51e-41
Kirkii_Version3_Juiced.00g318270.m01.polypeptide	Grai_04G001150.1	39.171	217	106	4	17	231	12	204	1.4e-43
Kirkii_Version3_Juiced.00g318270.m01.polypeptide	Grai_01G017720.1	41.395	215	111	3	21	235	14	213	1.17e-45
Kirkii_Version3_Juiced.00g318270.m01.polypeptide	Grai_12G017000.1	55.349	215	85	1	15	229	38	241	6.68e-81
Kirkii_Version3_Juiced.00g323160.m01.polypeptide	Grai_11G007110.1	45.32	203	70	4	68	259	59	231	8.55e-46
Kirkii_Version3_Juiced.00g323160.m01.polypeptide	Grai_12G017000.1	50.649	77	38	0	181	257	165	241	1.23e-24
Kirkii_Version3_Juiced.00g323160.m01.polypeptide	Grai_01G017720.1	37.5	64	40	0	199	262	149	212	6.07e-11
Kirkii_Version3_Juiced.00g323170.m01.polypeptide	Grai_11G007110.1	43.961	207	75	4	664	859	59	235	2.85e-41
Kirkii_Version3_Juiced.00g323170.m01.polypeptide	Grai_11G007110.1	40.152	132	78	1	338	469	15	145	4.93e-27
Kirkii_Version3_Juiced.00g323170.m01.polypeptide	Grai_04G001150.1	37.288	118	67	2	337	450	9	123	3.61e-16
Kirkii_Version3_Juiced.00g323170.m01.polypeptide	Grai_12G017000.1	33.333	117	66	1	342	458	42	146	3.26e-15
Kirkii_Version3_Juiced.00g323170.m01.polypeptide	Grai_01G017720.1	33.036	112	71	1	344	451	14	125	9.9e-15
Kirkii_Version3_Juiced.00g323170.m01.polypeptide	Grai_03G018860.1	34.234	111	69	1	344	450	17	127	4.21e-14
Kirkii_Version3_Juiced.00g323170.m01.polypeptide	Grai_12G016990.1	32.653	98	66	0	342	439	24	121	5.18e-15
Kirkii_Version3_Juiced.00g323170.m01.polypeptide	Grai_11G007110.1	38.372	86	47	2	160	239	60	145	7.62e-12
Kirkii_Version3_Juiced.00g323170.m01.polypeptide	Grai_12G017000.1	49.351	77	39	0	777	853	165	241	4.22e-22
Kirkii_Version3_Juiced.00g323170.m01.polypeptide	Grai_11G007110.1	49.153	59	30	0	261	319	90	148	2.34e-11
Kirkii_Version3_Juiced.00g355410.m01.polypeptide	Grai_12G017000.1	92.308	260	20	0	1	260	1	260	3.3e-171
Kirkii_Version3_Juiced.00g355410.m01.polypeptide	Grai_12G016990.1	57.265	234	80	2	24	257	8	221	6.7e-77
Kirkii_Version3_Juiced.00g355410.m01.polypeptide	Grai_11G007110.1	52.995	217	91	1	38	243	15	231	1.57e-82
Kirkii_Version3_Juiced.00g355410.m01.polypeptide	Grai_03G018860.1	33.99	203	130	1	38	240	11	209	1.21e-35
Kirkii_Version3_Juiced.00g355410.m01.polypeptide	Grai_04G001150.1	39.303	201	111	3	41	239	13	204	1.93e-44
Kirkii_Version3_Juiced.00g355410.m01.polypeptide	Grai_01G017720.1	35.859	198	119	2	44	239	14	205	3.05e-37
Kirkii_Version3_Juiced.00g070560.m01.polypeptide	Kirkii_Version3_Juiced.00g070560.m01.polypeptide	100	230	0	0	1	230	1	230	2.86e-174
Kirkii_Version3_Juiced.00g318270.m01.polypeptide	Kirkii_Version3_Juiced.00g070560.m01.polypeptide	36.866	217	122	1	15	231	8	209	3.62e-42
Kirkii_Version3_Juiced.00g323170.m01.polypeptide	Kirkii_Version3_Juiced.00g070560.m01.polypeptide	34.314	102	60	2	344	438	14	115	4.06e-12
Kirkii_Version3_Juiced.00g355410.m01.polypeptide	Kirkii_Version3_Juiced.00g070560.m01.polypeptide	34.3	207	124	3	38	240	8	206	6.69e-36
Kirkii_Version3_Juiced.00g070560.m01.polypeptide	Kirkii_Version3_Juiced.00g318270.m01.polypeptide	36.866	217	122	1	8	209	15	231	3.46e-42
Kirkii_Version3_Juiced.00g318270.m01.polypeptide	Kirkii_Version3_Juiced.00g318270.m01.polypeptide	100	241	0	0	1	241	1	241	0
Kirkii_Version3_Juiced.00g323160.m01.polypeptide	Kirkii_Version3_Juiced.00g318270.m01.polypeptide	46.305	203	68	5	68	259	59	231	7.36e-47
Kirkii_Version3_Juiced.00g323170.m01.polypeptide	Kirkii_Version3_Juiced.00g318270.m01.polypeptide	51.852	162	43	2	705	855	94	231	3.78e-42
Kirkii_Version3_Juiced.00g323170.m01.polypeptide	Kirkii_Version3_Juiced.00g318270.m01.polypeptide	40.58	138	80	2	333	469	9	145	4.62e-28
Kirkii_Version3_Juiced.00g323170.m01.polypeptide	Kirkii_Version3_Juiced.00g318270.m01.polypeptide	38.372	86	47	2	160	239	60	145	4.04e-12
Kirkii_Version3_Juiced.00g323170.m01.polypeptide	Kirkii_Version3_Juiced.00g318270.m01.polypeptide	50	58	29	0	262	319	91	148	1.04e-11
Kirkii_Version3_Juiced.00g355410.m01.polypeptide	Kirkii_Version3_Juiced.00g318270.m01.polypeptide	53.456	217	90	1	38	243	15	231	6.26e-84
Kirkii_Version3_Juiced.00g318270.m01.polypeptide	Kirkii_Version3_Juiced.00g323160.m01.polypeptide	46.305	203	68	5	59	231	68	259	6.75e-47
Kirkii_Version3_Juiced.00g323160.m01.polypeptide	Kirkii_Version3_Juiced.00g323160.m01.polypeptide	100	263	0	0	1	263	1	263	0
Kirkii_Version3_Juiced.00g323170.m01.polypeptide	Kirkii_Version3_Juiced.00g323160.m01.polypeptide	99.62	263	1	0	597	859	1	263	0
Kirkii_Version3_Juiced.00g323170.m01.polypeptide	Kirkii_Version3_Juiced.00g323160.m01.polypeptide	38.122	181	105	5	7	187	1	174	8.87e-25
Kirkii_Version3_Juiced.00g323170.m01.polypeptide	Kirkii_Version3_Juiced.00g323160.m01.polypeptide	47.368	133	61	5	210	336	16	145	1.52e-22
Kirkii_Version3_Juiced.00g323170.m01.polypeptide	Kirkii_Version3_Juiced.00g323160.m01.polypeptide	34.694	147	72	8	414	548	69	203	3.24e-11
Kirkii_Version3_Juiced.00g355410.m01.polypeptide	Kirkii_Version3_Juiced.00g323160.m01.polypeptide	50	80	40	0	165	244	181	260	4.32e-25
Kirkii_Version3_Juiced.00g070560.m01.polypeptide	Kirkii_Version3_Juiced.00g323170.m01.polypeptide	34.314	102	60	2	14	115	344	438	1.01e-12
Kirkii_Version3_Juiced.00g318270.m01.polypeptide	Kirkii_Version3_Juiced.00g323170.m01.polypeptide	51.852	162	43	2	94	231	705	855	6.26e-37
Kirkii_Version3_Juiced.00g318270.m01.polypeptide	Kirkii_Version3_Juiced.00g323170.m01.polypeptide	40.58	138	80	2	9	145	333	469	1.33e-28
Kirkii_Version3_Juiced.00g318270.m01.polypeptide	Kirkii_Version3_Juiced.00g323170.m01.polypeptide	38.372	86	47	2	60	145	160	239	1.12e-12
Kirkii_Version3_Juiced.00g318270.m01.polypeptide	Kirkii_Version3_Juiced.00g323170.m01.polypeptide	50	58	29	0	91	148	262	319	2.72e-12
Kirkii_Version3_Juiced.00g323160.m01.polypeptide	Kirkii_Version3_Juiced.00g323170.m01.polypeptide	99.62	263	1	0	1	263	597	859	0
Kirkii_Version3_Juiced.00g323160.m01.polypeptide	Kirkii_Version3_Juiced.00g323170.m01.polypeptide	38.122	181	105	5	1	174	7	187	2.62e-25
Kirkii_Version3_Juiced.00g323160.m01.polypeptide	Kirkii_Version3_Juiced.00g323170.m01.polypeptide	47.368	133	61	5	16	145	210	336	4.75e-23
Kirkii_Version3_Juiced.00g323160.m01.polypeptide	Kirkii_Version3_Juiced.00g323170.m01.polypeptide	34.694	147	72	8	69	203	414	548	9.23e-12
Kirkii_Version3_Juiced.00g323170.m01.polypeptide	Kirkii_Version3_Juiced.00g323170.m01.polypeptide	100	859	0	0	1	859	1	859	0
Kirkii_Version3_Juiced.00g355410.m01.polypeptide	Kirkii_Version3_Juiced.00g323170.m01.polypeptide	49.367	79	40	0	165	243	777	855	2.4e-19
Kirkii_Version3_Juiced.00g355410.m01.polypeptide	Kirkii_Version3_Juiced.00g323170.m01.polypeptide	28.472	144	91	1	42	173	342	485	1.39e-18
Kirkii_Version3_Juiced.00g070560.m01.polypeptide	Kirkii_Version3_Juiced.00g355410.m01.polypeptide	34.3	207	124	3	8	206	38	240	8.52e-29
Kirkii_Version3_Juiced.00g318270.m01.polypeptide	Kirkii_Version3_Juiced.00g355410.m01.polypeptide	53.456	217	90	1	15	231	38	243	4.43e-79
Kirkii_Version3_Juiced.00g323160.m01.polypeptide	Kirkii_Version3_Juiced.00g355410.m01.polypeptide	50	80	40	0	181	260	165	244	3.25e-25
Kirkii_Version3_Juiced.00g323170.m01.polypeptide	Kirkii_Version3_Juiced.00g355410.m01.polypeptide	49.367	79	40	0	777	855	165	243	9.41e-23
Kirkii_Version3_Juiced.00g323170.m01.polypeptide	Kirkii_Version3_Juiced.00g355410.m01.polypeptide	28.472	144	91	1	342	485	42	173	7.83e-15
Kirkii_Version3_Juiced.00g355410.m01.polypeptide	Kirkii_Version3_Juiced.00g355410.m01.polypeptide	100	260	0	0	1	260	1	260	0
Kirkii_Version3_Juiced.00g070560.m01.polypeptide	Tc01v2_p024850.1	37.313	201	120	2	14	209	20	219	2.42e-40
Kirkii_Version3_Juiced.00g318270.m01.polypeptide	Tc01v2_p024850.1	58.051	236	87	2	1	236	1	224	1.57e-96
Kirkii_Version3_Juiced.00g323160.m01.polypeptide	Tc01v2_p024850.1	50	110	44	1	161	259	110	219	9.06e-32
Kirkii_Version3_Juiced.00g323170.m01.polypeptide	Tc01v2_p024850.1	50	110	44	1	757	855	110	219	1.61e-29
Kirkii_Version3_Juiced.00g323170.m01.polypeptide	Tc01v2_p024850.1	34.711	121	67	1	338	458	14	122	4.44e-21
Kirkii_Version3_Juiced.00g355410.m01.polypeptide	Tc01v2_p024850.1	67.257	226	73	1	35	260	12	236	2.04e-108
Kirkii_Version3_Juiced.00g070560.m01.polypeptide	Tc02v2_p017740.1	69.737	228	69	0	1	228	1	228	8.74e-117
Kirkii_Version3_Juiced.00g318270.m01.polypeptide	Tc02v2_p017740.1	39.738	229	119	2	15	241	8	219	1.54e-46
Kirkii_Version3_Juiced.00g323160.m01.polypeptide	Tc02v2_p017740.1	47.368	57	30	0	199	255	149	205	4.89e-12
Kirkii_Version3_Juiced.00g323170.m01.polypeptide	Tc02v2_p017740.1	31.2	125	77	2	337	457	7	126	3.68e-12
Kirkii_Version3_Juiced.00g355410.m01.polypeptide	Tc02v2_p017740.1	38.785	214	105	4	38	240	8	206	2.85e-44
Kirkii_Version3_Juiced.00g070560.m01.polypeptide	Tc02v2_p017740.2	70.536	224	66	0	5	228	4	227	1.57e-115
Kirkii_Version3_Juiced.00g318270.m01.polypeptide	Tc02v2_p017740.2	39.738	229	119	2	15	241	7	218	1.45e-46
Kirkii_Version3_Juiced.00g323160.m01.polypeptide	Tc02v2_p017740.2	47.368	57	30	0	199	255	148	204	4.62e-12
Kirkii_Version3_Juiced.00g323170.m01.polypeptide	Tc02v2_p017740.2	31.2	125	77	2	337	457	6	125	3.81e-12
Kirkii_Version3_Juiced.00g355410.m01.polypeptide	Tc02v2_p017740.2	38.785	214	105	4	38	240	7	205	2.33e-44
Kirkii_Version3_Juiced.00g070560.m01.polypeptide	Tc05v2_p025940.1	34.906	212	123	2	13	209	19	230	3.2e-35
Kirkii_Version3_Juiced.00g318270.m01.polypeptide	Tc05v2_p025940.1	83.817	241	38	1	1	241	1	240	1.04e-146
Kirkii_Version3_Juiced.00g323160.m01.polypeptide	Tc05v2_p025940.1	44.928	207	73	4	68	263	58	234	2.64e-48
Kirkii_Version3_Juiced.00g323170.m01.polypeptide	Tc05v2_p025940.1	44.444	207	74	4	664	859	58	234	1.76e-43
Kirkii_Version3_Juiced.00g323170.m01.polypeptide	Tc05v2_p025940.1	40.909	132	77	1	338	469	14	144	2.05e-26
Kirkii_Version3_Juiced.00g323170.m01.polypeptide	Tc05v2_p025940.1	45.833	72	39	0	261	332	89	160	1.24e-12
Kirkii_Version3_Juiced.00g323170.m01.polypeptide	Tc05v2_p025940.1	30.332	211	111	10	492	696	15	195	2.11e-12
Kirkii_Version3_Juiced.00g323170.m01.polypeptide	Tc05v2_p025940.1	36.17	94	54	2	161	248	60	153	1.71e-11
Kirkii_Version3_Juiced.00g355410.m01.polypeptide	Tc05v2_p025940.1	53.953	215	88	1	41	244	17	231	1.01e-80
Tc01v2_p024850.1	Grai_01G017720.1	36.279	215	129	3	20	232	14	222	1.56e-38
Tc02v2_p017740.1	Grai_01G017720.1	73.684	209	55	0	12	220	12	220	4.5e-116
Tc02v2_p017740.2	Grai_01G017720.1	73.684	209	55	0	11	219	12	220	4.88e-116
Tc05v2_p025940.1	Grai_01G017720.1	35.426	223	129	2	18	240	12	219	1.21e-38
Tc01v2_p024850.1	Grai_03G018860.1	37	200	122	2	20	219	17	212	1.62e-39
Tc02v2_p017740.1	Grai_03G018860.1	68.559	229	72	0	1	229	4	232	7.61e-115
Tc02v2_p017740.2	Grai_03G018860.1	69.333	225	69	0	4	228	8	232	1.16e-113
Tc05v2_p025940.1	Grai_03G018860.1	33.962	212	125	2	19	230	16	212	1.01e-34
Tc01v2_p024850.1	Grai_04G001150.1	40.976	205	106	4	18	218	14	207	5.5e-48
Tc02v2_p017740.1	Grai_04G001150.1	71.818	220	57	2	3	222	7	221	6.45e-116
Tc02v2_p017740.2	Grai_04G001150.1	71.946	221	57	2	1	221	6	221	1.8e-116
Tc05v2_p025940.1	Grai_04G001150.1	37.662	231	121	4	14	241	10	220	2.21e-40
Tc01v2_p024850.1	Grai_11G007110.1	58.051	236	87	2	1	224	1	236	1.4e-96
Tc02v2_p017740.1	Grai_11G007110.1	40.93	215	108	2	8	205	15	227	5.83e-45
Tc02v2_p017740.2	Grai_11G007110.1	40.93	215	108	2	7	204	15	227	5.47e-45
Tc05v2_p025940.1	Grai_11G007110.1	84.016	244	38	1	1	243	1	244	2.58e-148
Tc01v2_p024850.1	Grai_12G016990.1	52.402	229	90	2	1	228	7	217	3.31e-68
Tc02v2_p017740.1	Grai_12G016990.1	34.135	208	107	4	7	206	19	204	3.63e-25
Tc02v2_p017740.2	Grai_12G016990.1	34.135	208	107	4	6	205	19	204	3.89e-25
Tc05v2_p025940.1	Grai_12G016990.1	37.815	238	115	4	5	240	9	215	3.77e-42
Tc01v2_p024850.1	Grai_12G017000.1	68.722	227	70	1	12	237	35	261	1.83e-104
Tc02v2_p017740.1	Grai_12G017000.1	41.748	206	108	3	8	205	38	239	4.96e-42
Tc02v2_p017740.2	Grai_12G017000.1	41.748	206	108	3	7	204	38	239	5.01e-42
Tc05v2_p025940.1	Grai_12G017000.1	54.884	215	86	1	17	231	41	244	2.47e-75
Tc01v2_p024850.1	Kirkii_Version3_Juiced.00g318270.m01.polypeptide	58.051	236	87	2	1	224	1	236	1.54e-96
Tc01v2_p024850.1	Kirkii_Version3_Juiced.00g070560.m01.polypeptide	37.313	201	120	2	20	219	14	209	2.49e-40
Tc01v2_p024850.1	Kirkii_Version3_Juiced.00g323170.m01.polypeptide	34.711	121	67	1	14	122	338	458	1.03e-21
Tc01v2_p024850.1	Kirkii_Version3_Juiced.00g323160.m01.polypeptide	50	110	44	1	110	219	161	259	8.16e-32
Tc01v2_p024850.1	Kirkii_Version3_Juiced.00g323170.m01.polypeptide	50	110	44	1	110	219	757	855	3.84e-24
Tc01v2_p024850.1	Kirkii_Version3_Juiced.00g355410.m01.polypeptide	67.257	226	73	1	12	236	35	260	8.6e-102
Tc02v2_p017740.1	Kirkii_Version3_Juiced.00g318270.m01.polypeptide	39.738	229	119	2	8	219	15	241	1.46e-46
Tc02v2_p017740.1	Kirkii_Version3_Juiced.00g070560.m01.polypeptide	69.737	228	69	0	1	228	1	228	8.7e-117
Tc02v2_p017740.1	Kirkii_Version3_Juiced.00g355410.m01.polypeptide	38.785	214	105	4	8	206	38	240	2.91e-38
Tc02v2_p017740.1	Kirkii_Version3_Juiced.00g323170.m01.polypeptide	31.2	125	77	2	7	126	337	457	7.93e-13
Tc02v2_p017740.1	Kirkii_Version3_Juiced.00g323160.m01.polypeptide	47.368	57	30	0	149	205	199	255	4.26e-12
Tc02v2_p017740.2	Kirkii_Version3_Juiced.00g318270.m01.polypeptide	39.738	229	119	2	7	218	15	241	1.37e-46
Tc02v2_p017740.2	Kirkii_Version3_Juiced.00g070560.m01.polypeptide	70.536	224	66	0	4	227	5	228	1.56e-115
Tc02v2_p017740.2	Kirkii_Version3_Juiced.00g355410.m01.polypeptide	38.785	214	105	4	7	205	38	240	2.77e-38
Tc02v2_p017740.2	Kirkii_Version3_Juiced.00g323170.m01.polypeptide	31.2	125	77	2	6	125	337	457	9.04e-13
Tc02v2_p017740.2	Kirkii_Version3_Juiced.00g323160.m01.polypeptide	47.368	57	30	0	148	204	199	255	4e-12
Tc05v2_p025940.1	Kirkii_Version3_Juiced.00g318270.m01.polypeptide	83.817	241	38	1	1	240	1	241	1.05e-146
Tc05v2_p025940.1	Kirkii_Version3_Juiced.00g355410.m01.polypeptide	53.953	215	88	1	17	231	41	244	5.79e-75
Tc05v2_p025940.1	Kirkii_Version3_Juiced.00g070560.m01.polypeptide	34.906	212	123	2	19	230	13	209	3.38e-35
Tc05v2_p025940.1	Kirkii_Version3_Juiced.00g323170.m01.polypeptide	30.332	211	111	10	15	195	492	696	4.95e-13
Tc05v2_p025940.1	Kirkii_Version3_Juiced.00g323160.m01.polypeptide	44.928	207	73	4	58	234	68	263	2.44e-48
Tc05v2_p025940.1	Kirkii_Version3_Juiced.00g323170.m01.polypeptide	44.444	207	74	4	58	234	664	859	7.96e-38
Tc05v2_p025940.1	Kirkii_Version3_Juiced.00g323170.m01.polypeptide	40.909	132	77	1	14	144	338	469	5.13e-27
Tc05v2_p025940.1	Kirkii_Version3_Juiced.00g323170.m01.polypeptide	36.17	94	54	2	60	153	161	248	4.5e-12
Tc05v2_p025940.1	Kirkii_Version3_Juiced.00g323170.m01.polypeptide	45.833	72	39	0	89	160	261	332	3.45e-13
Tc01v2_p024850.1	Tc01v2_p024850.1	100	237	0	0	1	237	1	237	1.29e-180
Tc02v2_p017740.1	Tc01v2_p024850.1	40.553	217	116	4	2	209	7	219	2.18e-46
Tc02v2_p017740.2	Tc01v2_p024850.1	40.952	210	112	3	7	208	14	219	3.81e-46
Tc05v2_p025940.1	Tc01v2_p024850.1	57.826	230	86	1	1	230	1	219	6.76e-92
Tc01v2_p024850.1	Tc02v2_p017740.1	41.096	219	112	5	7	219	2	209	2.25e-46
Tc02v2_p017740.1	Tc02v2_p017740.1	100	229	0	0	1	229	1	229	1.66e-173
Tc02v2_p017740.2	Tc02v2_p017740.1	100	226	0	0	3	228	4	229	1.01e-170
Tc05v2_p025940.1	Tc02v2_p017740.1	35.776	232	134	2	9	240	3	219	3.48e-41
Tc01v2_p024850.1	Tc02v2_p017740.2	41.509	212	108	4	14	219	7	208	3.96e-46
Tc02v2_p017740.1	Tc02v2_p017740.2	100	226	0	0	4	229	3	228	1.01e-170
Tc02v2_p017740.2	Tc02v2_p017740.2	100	228	0	0	1	228	1	228	1.96e-172
Tc05v2_p025940.1	Tc02v2_p017740.2	35.683	227	131	2	14	240	7	218	8.08e-41
Tc01v2_p024850.1	Tc05v2_p025940.1	57.826	230	86	1	1	219	1	230	6.59e-92
Tc02v2_p017740.1	Tc05v2_p025940.1	35.776	232	134	2	3	219	9	240	3.28e-41
Tc02v2_p017740.2	Tc05v2_p025940.1	35.683	227	131	2	7	218	14	240	7.58e-41
Tc05v2_p025940.1	Tc05v2_p025940.1	100	243	0	0	1	243	1	243	0
