# Supplementary material for: Identification and characterization of the LDAP family revealed GhLDAP2_Dt enhances drought tolerance in cotton
Source: Front Plant Sci. 2023 May 16;14:1167761. doi: 10.3389/fpls.2023.1167761 (PMC10228748; doi:10.3389/fpls.2023.1167761)
Supplement: Supplementary file 8 [file Table_6.xlsx]

## Sheet: Sheet1
Supplementary Table 6. Information on orthologous pairs between G. Kirkii and G. raimondii identified using OrthoFinder.
Orthogroup	G.raimondii.fa.sn	G. kirkii.fa.sn
OG0000006	Grai_12G0310501, Grai_12G0310601, Grai_12G0310801, Grai_12G0310701, Grai_12G0310401	Kirkii_Version3_Juiced.00g066760.m01.polypeptide
OG0000008	Grai_13G0223301, Grai_13G0222701, Grai_13G0222301, Grai_13G0260001, Grai_13G0222901, Grai_13G0260201	Kirkii_Version3_Juiced.00g315290.m01.polypeptide
OG0000008	Grai_07G0133701	Kirkii_Version3_Juiced.00g180690.m01.polypeptide
OG0000008	Grai_11G0103901	Kirkii_Version3_Juiced.00g319840.m01.polypeptide, Kirkii_Version3_Juiced.00g315410.m01.polypeptide
OG0000008	Grai_11G0104601, Grai_11G0104801	Kirkii_Version3_Juiced.00g319820.m01.polypeptide
OG0000008	Grai_02G0055801	Kirkii_Version3_Juiced.00g143560.m01.polypeptide
OG0000008	Grai_11G0104001, Grai_11G0105001, Grai_11G0104501, Grai_11G0105101, Grai_11G0104401	Kirkii_Version3_Juiced.00g319850.m01.polypeptide, Kirkii_Version3_Juiced.00g315400.m01.polypeptide, Kirkii_Version3_Juiced.00g315320.m01.polypeptide, Kirkii_Version3_Juiced.00g315390.m01.polypeptide, Kirkii_Version3_Juiced.00g319810.m01.polypeptide
OG0000008	Grai_07G0133601	Kirkii_Version3_Juiced.00g180680.m01.polypeptide
OG0000008	Grai_11G0105401	Kirkii_Version3_Juiced.00g315280.m01.polypeptide
OG0000008	Grai_11G0103601	Kirkii_Version3_Juiced.00g315440.m01.polypeptide, Kirkii_Version3_Juiced.00g315430.m01.polypeptide
OG0000008	Grai_13G0223001, Grai_13G0259901	Kirkii_Version3_Juiced.00g381050.m01.polypeptide, Kirkii_Version3_Juiced.00g380980.m01.polypeptide, Kirkii_Version3_Juiced.00g381020.m01.polypeptide, Kirkii_Version3_Juiced.00g381110.m01.polypeptide
OG0000008	Grai_13G0222401	Kirkii_Version3_Juiced.00g381150.m01.polypeptide, Kirkii_Version3_Juiced.00g381140.m01.polypeptide, Kirkii_Version3_Juiced.00g381000.m01.polypeptide, Kirkii_Version3_Juiced.00g381070.m01.polypeptide
OG0000009	Grai_09G0097001, Grai_10G0096901	Kirkii_Version3_Juiced.00g231430.m01.polypeptide, Kirkii_Version3_Juiced.00g113360.m01.polypeptide, Kirkii_Version3_Juiced.00g020490.m01.polypeptide, Kirkii_Version3_Juiced.00g307790.m01.polypeptide
OG0000010	Grai_06G0250401	Kirkii_Version3_Juiced.00g017740.m01.polypeptide, Kirkii_Version3_Juiced.00g117580.m01.polypeptide, Kirkii_Version3_Juiced.00g067440.m01.polypeptide, Kirkii_Version3_Juiced.00g259830.m01.polypeptide, Kirkii_Version3_Juiced.00g375420.m01.polypeptide, Kirkii_Version3_Juiced.00g374340.m01.polypeptide, Kirkii_Version3_Juiced.00g039990.m01.polypeptide, Kirkii_Version3_Juiced.00g140400.m01.polypeptide,…
OG0000010	Grai_09G0050101	Kirkii_Version3_Juiced.00g042130.m01.polypeptide, Kirkii_Version3_Juiced.00g132430.m01.polypeptide
OG0000010	Grai_09G0179601, Grai_10G0125401, Grai_06G0203301, Grai_11G0210701, Grai_12G0086001, Grai_05G0317901, Grai_05G0267201	Kirkii_Version3_Juiced.00g064320.m01.polypeptide
OG0000010	Grai_13G0148601, Grai_03G0113201, Grai_13G0302401, Grai_11G0186501, Grai_07G0202501, Grai_10G0224501, Grai_01G0196801, Grai_10G0166501, Grai_07G0148101, Grai_11G0269301, Grai_04G0127001, Grai_06G0170701, Grai_05G0184501, Grai_06G0078701, Grai_07G0288201, Grai_06G0200301, Grai_05G0325301, Grai_13G0166201, Grai_03G0152701, Grai_02G0166201, Grai_03G0085801, Grai_03G0049501	Kirkii_Version3_Juiced.00g041140.m01.polypeptide, Kirkii_Version3_Juiced.00g210010.m01.polypeptide
OG0000011	Grai_03G0037301	Kirkii_Version3_Juiced.00g056140.m01.polypeptide
OG0000011	Grai_03G0036301	Kirkii_Version3_Juiced.00g056170.m01.polypeptide
OG0000011	Grai_03G0036601	Kirkii_Version3_Juiced.00g056180.m01.polypeptide
OG0000011	Grai_03G0035901	Kirkii_Version3_Juiced.00g056160.m01.polypeptide, Kirkii_Version3_Juiced.00g056150.m01.polypeptide, Kirkii_Version3_Juiced.00g056200.m01.polypeptide
OG0000011	Grai_03G0038901, Grai_03G0038201, Grai_03G0037401	Kirkii_Version3_Juiced.00g055810.m01.polypeptide, Kirkii_Version3_Juiced.00g056130.m01.polypeptide
OG0000011	Grai_07G0197001, Grai_07G0194601	Kirkii_Version3_Juiced.00g186270.m01.polypeptide
OG0000011	Grai_05G0315801	Kirkii_Version3_Juiced.00g114720.m01.polypeptide
OG0000011	Grai_13G0007501, Grai_13G0007801, Grai_13G0007601, Grai_13G0008901, Grai_13G0009001, Grai_13G0008601, Grai_13G0008701	Kirkii_Version3_Juiced.00g359930.m01.polypeptide, Kirkii_Version3_Juiced.00g360050.m01.polypeptide, Kirkii_Version3_Juiced.00g360120.m01.polypeptide, Kirkii_Version3_Juiced.00g360070.m01.polypeptide
OG0000011	Grai_03G0017101	Kirkii_Version3_Juiced.00g054830.m01.polypeptide
OG0000011	Grai_03G0018301, Grai_03G0018101, Grai_03G0018801, Grai_03G0018901, Grai_03G0007901, Grai_03G0007601, Grai_03G0007801, Grai_03G0007701	Kirkii_Version3_Juiced.00g054380.m01.polypeptide, Kirkii_Version3_Juiced.00g054390.m01.polypeptide, Kirkii_Version3_Juiced.00g054400.m01.polypeptide
OG0000011	Grai_03G0022801, Grai_03G0017201, Grai_03G0022601	Kirkii_Version3_Juiced.00g054200.m01.polypeptide, Kirkii_Version3_Juiced.00g054320.m01.polypeptide, Kirkii_Version3_Juiced.00g054220.m01.polypeptide
OG0000011	Grai_03G0022901	Kirkii_Version3_Juiced.00g054850.m01.polypeptide, Kirkii_Version3_Juiced.00g054840.m01.polypeptide, Kirkii_Version3_Juiced.00g054860.m01.polypeptide
OG0000011	Grai_03G0023001	Kirkii_Version3_Juiced.00g120680.m01.polypeptide
OG0000011	Grai_13G0008801	Kirkii_Version3_Juiced.00g054820.m01.polypeptide, Kirkii_Version3_Juiced.00g054360.m01.polypeptide, Kirkii_Version3_Juiced.00g054410.m01.polypeptide, Kirkii_Version3_Juiced.00g054810.m01.polypeptide, Kirkii_Version3_Juiced.00g054370.m01.polypeptide, Kirkii_Version3_Juiced.00g222980.m01.polypeptide
OG0000011	Grai_03G0019101	Kirkii_Version3_Juiced.00g054420.m01.polypeptide
OG0000011	Grai_03G0018201, Grai_03G0018601, Grai_03G0019001, Grai_03G0018401	Kirkii_Version3_Juiced.00g054330.m01.polypeptide, Kirkii_Version3_Juiced.00g054350.m01.polypeptide, Kirkii_Version3_Juiced.00g054340.m01.polypeptide
OG0000011	Grai_10G0270001	Kirkii_Version3_Juiced.00g259460.m01.polypeptide
OG0000011	Grai_10G0281901, Grai_10G0281801	Kirkii_Version3_Juiced.00g258580.m01.polypeptide, Kirkii_Version3_Juiced.00g258600.m01.polypeptide, Kirkii_Version3_Juiced.00g258550.m01.polypeptide
OG0000011	Grai_10G0270801, Grai_10G0271101, Grai_10G0271201	Kirkii_Version3_Juiced.00g259380.m01.polypeptide, Kirkii_Version3_Juiced.00g259370.m01.polypeptide
OG0000011	Grai_09G0268601, Grai_03G0049101	Kirkii_Version3_Juiced.00g057300.m01.polypeptide
OG0000011	Grai_06G0227101	Kirkii_Version3_Juiced.00g160270.m01.polypeptide
OG0000011	Grai_10G0279601, Grai_10G0279701	Kirkii_Version3_Juiced.00g258750.m01.polypeptide
OG0000011	Grai_10G0279801	Kirkii_Version3_Juiced.00g258770.m01.polypeptide
OG0000013	Grai_08G0074601	Kirkii_Version3_Juiced.00g067480.m01.polypeptide, Kirkii_Version3_Juiced.00g228080.m01.polypeptide
OG0000013	Grai_02G0062401	Kirkii_Version3_Juiced.00g149030.m01.polypeptide
OG0000014	Grai_13G0184201, Grai_04G0149501, Grai_04G0163501, Grai_12G0045601, Grai_10G0052501, Grai_05G0264301, Grai_07G0106901, Grai_08G0101601, Grai_02G0100401, Grai_08G0214101, Grai_09G0164701, Grai_09G0113901, Grai_05G0354301	Kirkii_Version3_Juiced.00g313610.m01.polypeptide, Kirkii_Version3_Juiced.00g044270.m01.polypeptide, Kirkii_Version3_Juiced.00g122420.m01.polypeptide, Kirkii_Version3_Juiced.00g122930.m01.polypeptide
OG0000014	Grai_11G0057001, Grai_01G0117801, Grai_12G0001201	Kirkii_Version3_Juiced.00g124480.m01.polypeptide, Kirkii_Version3_Juiced.00g189990.m01.polypeptide, Kirkii_Version3_Juiced.00g352920.m01.polypeptide, Kirkii_Version3_Juiced.00g154570.m01.polypeptide, Kirkii_Version3_Juiced.00g206490.m01.polypeptide, Kirkii_Version3_Juiced.00g011990.m01.polypeptide, Kirkii_Version3_Juiced.00g293340.m01.polypeptide, Kirkii_Version3_Juiced.00g010260.m01.polypeptide,…
OG0000014	Grai_07G0219101	Kirkii_Version3_Juiced.00g040130.m01.polypeptide
OG0000014	Grai_13G0095401	Kirkii_Version3_Juiced.00g042290.m01.polypeptide
OG0000014	Grai_06G0192201	Kirkii_Version3_Juiced.00g120840.m01.polypeptide
OG0000014	Grai_10G0081201, Grai_01G0165301, Grai_05G0320501	Kirkii_Version3_Juiced.00g071140.m01.polypeptide
OG0000014	Grai_12G0098901	Kirkii_Version3_Juiced.00g370860.m01.polypeptide, Kirkii_Version3_Juiced.00g265270.m01.polypeptide, Kirkii_Version3_Juiced.00g078010.m01.polypeptide, Kirkii_Version3_Juiced.00g068530.m01.polypeptide, Kirkii_Version3_Juiced.00g170610.m01.polypeptide, Kirkii_Version3_Juiced.00g142990.m01.polypeptide, Kirkii_Version3_Juiced.00g353630.m01.polypeptide, Kirkii_Version3_Juiced.00g309170.m01.polypeptide,…
OG0000014	Grai_08G0230201, Grai_08G0038001, Grai_04G0194001, Grai_Contig00259G0000601, Grai_10G0192701, Grai_05G0370901, Grai_06G0089001	Kirkii_Version3_Juiced.00g206060.m01.polypeptide, Kirkii_Version3_Juiced.00g373690.m01.polypeptide
OG0000015	Grai_04G0095101	Kirkii_Version3_Juiced.00g010190.m01.polypeptide
OG0000016	Grai_11G0376401	Kirkii_Version3_Juiced.00g287640.m01.polypeptide
OG0000016	Grai_08G0236801	Kirkii_Version3_Juiced.00g217330.m01.polypeptide
OG0000016	Grai_09G0230201	Kirkii_Version3_Juiced.00g248560.m01.polypeptide
OG0000016	Grai_04G0088301	Kirkii_Version3_Juiced.00g035950.m01.polypeptide
OG0000016	Grai_09G0190501	Kirkii_Version3_Juiced.00g244190.m01.polypeptide
OG0000016	Grai_05G0099701, Grai_02G0164401, Grai_07G0179101	Kirkii_Version3_Juiced.00g184690.m01.polypeptide
OG0000016	Grai_10G0291101	Kirkii_Version3_Juiced.00g257760.m01.polypeptide
OG0000016	Grai_13G0021801	Kirkii_Version3_Juiced.00g361270.m01.polypeptide
OG0000016	Grai_13G0007101	Kirkii_Version3_Juiced.00g360010.m01.polypeptide
OG0000016	Grai_10G0233601	Kirkii_Version3_Juiced.00g263080.m01.polypeptide
OG0000016	Grai_05G0298001	Kirkii_Version3_Juiced.00g112820.m01.polypeptide
OG0000016	Grai_10G0134401	Kirkii_Version3_Juiced.00g272640.m01.polypeptide
OG0000016	Grai_12G0222701	Kirkii_Version3_Juiced.00g339230.m01.polypeptide
OG0000016	Grai_11G0107801	Kirkii_Version3_Juiced.00g315100.m01.polypeptide
OG0000016	Grai_13G0092601	Kirkii_Version3_Juiced.00g367810.m01.polypeptide
OG0000016	Grai_03G0157901	Kirkii_Version3_Juiced.00g068230.m01.polypeptide
OG0000016	Grai_05G0333401	Kirkii_Version3_Juiced.00g116650.m01.polypeptide
OG0000016	Grai_09G0015801	Kirkii_Version3_Juiced.00g228070.m01.polypeptide
OG0000016	Grai_07G0033101	Kirkii_Version3_Juiced.00g170940.m01.polypeptide
OG0000016	Grai_10G0128101	Kirkii_Version3_Juiced.00g273130.m01.polypeptide
OG0000016	Grai_07G0209201	Kirkii_Version3_Juiced.00g187550.m01.polypeptide
OG0000020	Grai_04G0220101	Kirkii_Version3_Juiced.00g016670.m01.polypeptide, Kirkii_Version3_Juiced.00g373040.m01.polypeptide
OG0000021	Grai_10G0017301	Kirkii_Version3_Juiced.00g283440.m01.polypeptide, Kirkii_Version3_Juiced.00g283480.m01.polypeptide
OG0000021	Grai_10G0017601, Grai_10G0017401	Kirkii_Version3_Juiced.00g283420.m01.polypeptide
OG0000021	Grai_06G0272901	Kirkii_Version3_Juiced.00g156640.m01.polypeptide
OG0000021	Grai_06G0198201	Kirkii_Version3_Juiced.00g162820.m01.polypeptide
OG0000021	Grai_09G0096401	Kirkii_Version3_Juiced.00g235500.m01.polypeptide
OG0000021	Grai_09G0097801	Kirkii_Version3_Juiced.00g235600.m01.polypeptide
OG0000021	Grai_09G0098301	Kirkii_Version3_Juiced.00g235610.m01.polypeptide
OG0000021	Grai_06G0160501	Kirkii_Version3_Juiced.00g165770.m01.polypeptide
OG0000021	Grai_05G0406201, Grai_05G0406301, Grai_09G0098501	Kirkii_Version3_Juiced.00g235640.m01.polypeptide
OG0000022	Grai_02G0175101	Kirkii_Version3_Juiced.00g047720.m01.polypeptide
OG0000022	Grai_10G0250201	Kirkii_Version3_Juiced.00g261610.m01.polypeptide
OG0000022	Grai_04G0224901	Kirkii_Version3_Juiced.00g142390.m01.polypeptide
OG0000022	Grai_11G0317301	Kirkii_Version3_Juiced.00g293650.m01.polypeptide
OG0000022	Grai_01G0152301	Kirkii_Version3_Juiced.00g016520.m01.polypeptide
OG0000022	Grai_05G0072501	Kirkii_Version3_Juiced.00g088920.m01.polypeptide
OG0000022	Grai_11G0227001	Kirkii_Version3_Juiced.00g303680.m01.polypeptide
OG0000022	Grai_03G0146801	Kirkii_Version3_Juiced.00g067120.m01.polypeptide
OG0000022	Grai_07G0062301	Kirkii_Version3_Juiced.00g174750.m01.polypeptide
OG0000022	Grai_10G0085401	Kirkii_Version3_Juiced.00g276490.m01.polypeptide
OG0000022	Grai_09G0116601	Kirkii_Version3_Juiced.00g237230.m01.polypeptide
OG0000022	Grai_09G0054101	Kirkii_Version3_Juiced.00g232160.m01.polypeptide
OG0000022	Grai_02G0124601	Kirkii_Version3_Juiced.00g042990.m01.polypeptide
OG0000023	Grai_04G0222501	Kirkii_Version3_Juiced.00g142800.m01.polypeptide
OG0000023	Grai_05G0121601	Kirkii_Version3_Juiced.00g094650.m01.polypeptide
OG0000023	Grai_09G0174901, Grai_09G0175001	Kirkii_Version3_Juiced.00g242660.m01.polypeptide
OG0000023	Grai_08G0121301	Kirkii_Version3_Juiced.00g206470.m01.polypeptide
OG0000023	Grai_02G0084901	Kirkii_Version3_Juiced.00g140520.m01.polypeptide
OG0000023	Grai_08G0158901, Grai_05G0130401	Kirkii_Version3_Juiced.00g211040.m01.polypeptide
OG0000023	Grai_07G0235701, Grai_07G0235401, Grai_02G0076701	Kirkii_Version3_Juiced.00g141750.m01.polypeptide
OG0000023	Grai_05G0130701, Grai_05G0130501, Grai_05G0130801	Kirkii_Version3_Juiced.00g095810.m01.polypeptide
OG0000023	Grai_07G0140801, Grai_07G0141101	Kirkii_Version3_Juiced.00g181310.m01.polypeptide
OG0000023	Grai_11G0282101, Grai_11G0282201	Kirkii_Version3_Juiced.00g297770.m01.polypeptide, Kirkii_Version3_Juiced.00g297740.m01.polypeptide
OG0000023	Grai_10G0229401	Kirkii_Version3_Juiced.00g263430.m01.polypeptide
OG0000025	Grai_09G0144501	Kirkii_Version3_Juiced.00g239820.m01.polypeptide
OG0000027	Grai_06G0139001, Grai_08G0052701, Grai_10G0267001, Grai_12G0283801	Kirkii_Version3_Juiced.00g332370.m01.polypeptide
OG0000027	Grai_08G0155401, Grai_09G0219301	Kirkii_Version3_Juiced.00g286830.m01.polypeptide
OG0000027	Grai_12G0302901, Grai_02G0108501	Kirkii_Version3_Juiced.00g330330.m01.polypeptide
OG0000027	Grai_11G0293001, Grai_11G0373101	Kirkii_Version3_Juiced.00g296510.m01.polypeptide
OG0000027	Grai_03G0003801, Grai_03G0003701, Grai_10G0130301, Grai_09G0255401	Kirkii_Version3_Juiced.00g052920.m01.polypeptide
OG0000027	Grai_11G0207401	Kirkii_Version3_Juiced.00g305370.m01.polypeptide
OG0000027	Grai_12G0037601	Kirkii_Version3_Juiced.00g346440.m01.polypeptide
OG0000027	Grai_08G0032601	Kirkii_Version3_Juiced.00g200010.m01.polypeptide
OG0000028	Grai_11G0137501	Kirkii_Version3_Juiced.00g312200.m01.polypeptide
OG0000028	Grai_04G0215001, Grai_04G0215201	Kirkii_Version3_Juiced.00g152120.m01.polypeptide
OG0000028	Grai_11G0335301	Kirkii_Version3_Juiced.00g291790.m01.polypeptide
OG0000028	Grai_11G0335401	Kirkii_Version3_Juiced.00g291770.m01.polypeptide
OG0000028	Grai_01G0002001	Kirkii_Version3_Juiced.00g000090.m01.polypeptide
OG0000028	Grai_01G0203301	Kirkii_Version3_Juiced.00g020990.m01.polypeptide
OG0000028	Grai_03G0287001	Kirkii_Version3_Juiced.00g080090.m01.polypeptide
OG0000028	Grai_01G0255401	Kirkii_Version3_Juiced.00g026490.m01.polypeptide
OG0000028	Grai_07G0179801	Kirkii_Version3_Juiced.00g184720.m01.polypeptide
OG0000028	Grai_09G0191201	Kirkii_Version3_Juiced.00g244270.m01.polypeptide
OG0000028	Grai_02G0166101	Kirkii_Version3_Juiced.00g046850.m01.polypeptide
OG0000028	Grai_08G0004901	Kirkii_Version3_Juiced.00g196990.m01.polypeptide
OG0000028	Grai_04G0172101, Grai_13G0022001, Grai_10G0286801	Kirkii_Version3_Juiced.00g258030.m01.polypeptide, Kirkii_Version3_Juiced.00g155950.m01.polypeptide
OG0000029	Grai_01G0075101	Kirkii_Version3_Juiced.00g007900.m01.polypeptide, Kirkii_Version3_Juiced.00g007920.m01.polypeptide, Kirkii_Version3_Juiced.00g007880.m01.polypeptide, Kirkii_Version3_Juiced.00g007960.m01.polypeptide
OG0000029	Grai_01G0075001	Kirkii_Version3_Juiced.00g007830.m01.polypeptide
OG0000029	Grai_10G0019701	Kirkii_Version3_Juiced.00g283210.m01.polypeptide
OG0000029	Grai_05G0177501	Kirkii_Version3_Juiced.00g100890.m01.polypeptide
OG0000029	Grai_Contig00259G0000801	Kirkii_Version3_Juiced.00g320350.m01.polypeptide, Kirkii_Version3_Juiced.00g320340.m01.polypeptide
OG0000029	Grai_Contig00259G0000501, Grai_Contig00259G0000401	Kirkii_Version3_Juiced.00g320390.m01.polypeptide
OG0000029	Grai_01G0074401	Kirkii_Version3_Juiced.00g007720.m01.polypeptide
OG0000029	Grai_01G0074701	Kirkii_Version3_Juiced.00g007780.m01.polypeptide
OG0000029	Grai_01G0074601, Grai_01G0074501	Kirkii_Version3_Juiced.00g007760.m01.polypeptide, Kirkii_Version3_Juiced.00g007730.m01.polypeptide
OG0000030	Grai_12G0296701	Kirkii_Version3_Juiced.00g331090.m01.polypeptide
OG0000030	Grai_12G0296501	Kirkii_Version3_Juiced.00g209760.m01.polypeptide, Kirkii_Version3_Juiced.00g209780.m01.polypeptide, Kirkii_Version3_Juiced.00g331100.m01.polypeptide
OG0000030	Grai_10G0249101, Grai_10G0249001	Kirkii_Version3_Juiced.00g261720.m01.polypeptide
OG0000030	Grai_10G0249301	Kirkii_Version3_Juiced.00g261670.m01.polypeptide, Kirkii_Version3_Juiced.00g261660.m01.polypeptide, Kirkii_Version3_Juiced.00g261710.m01.polypeptide, Kirkii_Version3_Juiced.00g261680.m01.polypeptide, Kirkii_Version3_Juiced.00g261690.m01.polypeptide
OG0000030	Grai_13G0227201	Kirkii_Version3_Juiced.00g380590.m01.polypeptide, Kirkii_Version3_Juiced.00g222190.m01.polypeptide, Kirkii_Version3_Juiced.00g222170.m01.polypeptide
OG0000030	Grai_08G0285001, Grai_08G0284701, Grai_08G0284801	Kirkii_Version3_Juiced.00g222160.m01.polypeptide
OG0000030	Grai_12G0154101	Kirkii_Version3_Juiced.00g357040.m01.polypeptide
OG0000030	Grai_12G0292501	Kirkii_Version3_Juiced.00g331550.m01.polypeptide
OG0000030	Grai_12G0292401	Kirkii_Version3_Juiced.00g331560.m01.polypeptide
OG0000030	Grai_12G0292301	Kirkii_Version3_Juiced.00g331570.m01.polypeptide
OG0000031	Grai_07G0210701	Kirkii_Version3_Juiced.00g187700.m01.polypeptide
OG0000031	Grai_01G0051701, Grai_01G0051801	Kirkii_Version3_Juiced.00g005240.m01.polypeptide, Kirkii_Version3_Juiced.00g005250.m01.polypeptide
OG0000031	Grai_11G0049401	Kirkii_Version3_Juiced.00g322380.m01.polypeptide
OG0000032	Grai_02G0161001, Grai_05G0096601, Grai_07G0176701	Kirkii_Version3_Juiced.00g091760.m01.polypeptide
OG0000032	Grai_08G0006001	Kirkii_Version3_Juiced.00g197150.m01.polypeptide
OG0000032	Grai_04G0168901, Grai_05G0328101, Grai_10G0297301	Kirkii_Version3_Juiced.00g257260.m01.polypeptide
OG0000032	Grai_03G0293701	Kirkii_Version3_Juiced.00g080800.m01.polypeptide
OG0000032	Grai_12G0048101	Kirkii_Version3_Juiced.00g347380.m01.polypeptide
OG0000032	Grai_01G0059801	Kirkii_Version3_Juiced.00g006350.m01.polypeptide
OG0000032	Grai_13G0203001	Kirkii_Version3_Juiced.00g378400.m01.polypeptide
OG0000032	Grai_05G0393801, Grai_06G0173801	Kirkii_Version3_Juiced.00g164800.m01.polypeptide
OG0000032	Grai_10G0037401	Kirkii_Version3_Juiced.00g281520.m01.polypeptide
OG0000032	Grai_06G0267201, Grai_05G0162601	Kirkii_Version3_Juiced.00g099380.m01.polypeptide
OG0000033	Grai_04G0160001	Kirkii_Version3_Juiced.00g168010.m01.polypeptide
OG0000034	Grai_07G0156501	Kirkii_Version3_Juiced.00g182690.m01.polypeptide
OG0000034	Grai_03G0126201	Kirkii_Version3_Juiced.00g065160.m01.polypeptide
OG0000034	Grai_05G0116801	Kirkii_Version3_Juiced.00g094100.m01.polypeptide
OG0000034	Grai_01G0123001	Kirkii_Version3_Juiced.00g012390.m01.polypeptide
OG0000034	Grai_09G0197901	Kirkii_Version3_Juiced.00g244890.m01.polypeptide, Kirkii_Version3_Juiced.00g091660.m01.polypeptide, Kirkii_Version3_Juiced.00g232000.m01.polypeptide
OG0000034	Grai_02G0195201	Kirkii_Version3_Juiced.00g049920.m01.polypeptide
OG0000034	Grai_02G0195001	Kirkii_Version3_Juiced.00g049900.m01.polypeptide
OG0000035	Grai_09G0246701	Kirkii_Version3_Juiced.00g250380.m01.polypeptide
OG0000035	Grai_09G0246801	Kirkii_Version3_Juiced.00g250390.m01.polypeptide
OG0000035	Grai_10G0155401	Kirkii_Version3_Juiced.00g270710.m01.polypeptide
OG0000035	Grai_13G0142901	Kirkii_Version3_Juiced.00g372980.m01.polypeptide
OG0000035	Grai_09G0262301	Kirkii_Version3_Juiced.00g252020.m01.polypeptide
OG0000035	Grai_03G0046201, Grai_03G0046301	Kirkii_Version3_Juiced.00g057000.m01.polypeptide
OG0000035	Grai_11G0090401	Kirkii_Version3_Juiced.00g316660.m01.polypeptide, Kirkii_Version3_Juiced.00g316750.m01.polypeptide
OG0000035	Grai_08G0279401	Kirkii_Version3_Juiced.00g221690.m01.polypeptide
OG0000035	Grai_08G0279301	Kirkii_Version3_Juiced.00g221680.m01.polypeptide, Kirkii_Version3_Juiced.00g221670.m01.polypeptide
OG0000035	Grai_08G0279201	Kirkii_Version3_Juiced.00g221660.m01.polypeptide
OG0000035	Grai_11G0090301	Kirkii_Version3_Juiced.00g316670.m01.polypeptide
OG0000035	Grai_08G0278901	Kirkii_Version3_Juiced.00g221640.m01.polypeptide
OG0000035	Grai_11G0089201	Kirkii_Version3_Juiced.00g316730.m01.polypeptide
OG0000035	Grai_11G0089401	Kirkii_Version3_Juiced.00g316690.m01.polypeptide
OG0000035	Grai_11G0089901	Kirkii_Version3_Juiced.00g316710.m01.polypeptide
OG0000035	Grai_11G0089101	Kirkii_Version3_Juiced.00g316720.m01.polypeptide, Kirkii_Version3_Juiced.00g316650.m01.polypeptide, Kirkii_Version3_Juiced.00g316740.m01.polypeptide
OG0000037	Grai_05G0169001	Kirkii_Version3_Juiced.00g232180.m01.polypeptide, Kirkii_Version3_Juiced.00g046890.m01.polypeptide, Kirkii_Version3_Juiced.00g138890.m01.polypeptide, Kirkii_Version3_Juiced.00g063020.m01.polypeptide, Kirkii_Version3_Juiced.00g203740.m01.polypeptide
OG0000037	Grai_07G0115401	Kirkii_Version3_Juiced.00g184000.m01.polypeptide, Kirkii_Version3_Juiced.00g297640.m01.polypeptide, Kirkii_Version3_Juiced.00g300980.m01.polypeptide, Kirkii_Version3_Juiced.00g279700.m01.polypeptide, Kirkii_Version3_Juiced.00g378410.m01.polypeptide, Kirkii_Version3_Juiced.00g123530.m01.polypeptide, Kirkii_Version3_Juiced.00g059650.m01.polypeptide, Kirkii_Version3_Juiced.00g041270.m01.polypeptide,…
OG0000037	Grai_05G0397001	Kirkii_Version3_Juiced.00g241900.m01.polypeptide, Kirkii_Version3_Juiced.00g039840.m01.polypeptide, Kirkii_Version3_Juiced.00g174920.m01.polypeptide
OG0000037	Grai_10G0107301, Grai_05G0412301, Grai_12G0096001	Kirkii_Version3_Juiced.00g238790.m01.polypeptide, Kirkii_Version3_Juiced.00g008870.m01.polypeptide, Kirkii_Version3_Juiced.00g371500.m01.polypeptide, Kirkii_Version3_Juiced.00g018530.m01.polypeptide, Kirkii_Version3_Juiced.00g167000.m01.polypeptide
OG0000038	Grai_07G0196801	Kirkii_Version3_Juiced.00g272010.m01.polypeptide, Kirkii_Version3_Juiced.00g272020.m01.polypeptide, Kirkii_Version3_Juiced.00g272000.m01.polypeptide, Kirkii_Version3_Juiced.00g271990.m01.polypeptide, Kirkii_Version3_Juiced.00g271980.m01.polypeptide, Kirkii_Version3_Juiced.00g186250.m01.polypeptide, Kirkii_Version3_Juiced.00g373060.m01.polypeptide
OG0000038	Grai_11G0014701, Grai_07G0196901	Kirkii_Version3_Juiced.00g186040.m01.polypeptide
OG0000040	Grai_09G0026501	Kirkii_Version3_Juiced.00g229030.m01.polypeptide
OG0000040	Grai_12G0264301	Kirkii_Version3_Juiced.00g334550.m01.polypeptide
OG0000040	Grai_10G0053801	Kirkii_Version3_Juiced.00g279720.m01.polypeptide
OG0000040	Grai_05G0126801	Kirkii_Version3_Juiced.00g095320.m01.polypeptide
OG0000040	Grai_10G0089801	Kirkii_Version3_Juiced.00g276150.m01.polypeptide
OG0000040	Grai_06G0150201	Kirkii_Version3_Juiced.00g139880.m01.polypeptide
OG0000040	Grai_05G0068701, Grai_13G0246101, Grai_06G0135301	Kirkii_Version3_Juiced.00g081680.m01.polypeptide, Kirkii_Version3_Juiced.00g382710.m01.polypeptide
OG0000042	Grai_03G0024001	Kirkii_Version3_Juiced.00g054940.m01.polypeptide
OG0000042	Grai_08G0106801	Kirkii_Version3_Juiced.00g207820.m01.polypeptide
OG0000042	Grai_11G0139501	Kirkii_Version3_Juiced.00g312270.m01.polypeptide
OG0000042	Grai_08G0029201, Grai_08G0029101, Grai_08G0029701	Kirkii_Version3_Juiced.00g199670.m01.polypeptide, Kirkii_Version3_Juiced.00g199660.m01.polypeptide, Kirkii_Version3_Juiced.00g199710.m01.polypeptide, Kirkii_Version3_Juiced.00g199650.m01.polypeptide
OG0000042	Grai_03G0119901	Kirkii_Version3_Juiced.00g063950.m01.polypeptide, Kirkii_Version3_Juiced.00g063940.m01.polypeptide
OG0000042	Grai_05G0006201	Kirkii_Version3_Juiced.00g081900.m01.polypeptide
OG0000044	Grai_Contig00259G0001701, Grai_11G0053501, Grai_11G0053801, Grai_11G0053701, Grai_Contig00259G0001801	Kirkii_Version3_Juiced.00g320220.m01.polypeptide, Kirkii_Version3_Juiced.00g322800.m01.polypeptide
OG0000044	Grai_Contig00259G0002001	Kirkii_Version3_Juiced.00g320230.m01.polypeptide
OG0000044	Grai_01G0076701	Kirkii_Version3_Juiced.00g008080.m01.polypeptide, Kirkii_Version3_Juiced.00g008070.m01.polypeptide
OG0000044	Grai_11G0093101, Grai_11G0054601, Grai_11G0054501, Grai_11G0054401, Grai_11G0054301	Kirkii_Version3_Juiced.00g320180.m01.polypeptide
OG0000044	Grai_11G0054801, Grai_11G0054901	Kirkii_Version3_Juiced.00g320190.m01.polypeptide
OG0000044	Grai_11G0055101	Kirkii_Version3_Juiced.00g319670.m01.polypeptide, Kirkii_Version3_Juiced.00g319660.m01.polypeptide, Kirkii_Version3_Juiced.00g319680.m01.polypeptide, Kirkii_Version3_Juiced.00g320140.m01.polypeptide, Kirkii_Version3_Juiced.00g319640.m01.polypeptide
OG0000044	Grai_13G0194701, Grai_13G0194601	Kirkii_Version3_Juiced.00g377740.m01.polypeptide
OG0000044	Grai_01G0232301	Kirkii_Version3_Juiced.00g008110.m01.polypeptide, Kirkii_Version3_Juiced.00g008100.m01.polypeptide, Kirkii_Version3_Juiced.00g024090.m01.polypeptide, Kirkii_Version3_Juiced.00g024080.m01.polypeptide
OG0000044	Grai_05G0418701, Grai_05G0418801	Kirkii_Version3_Juiced.00g122980.m01.polypeptide, Kirkii_Version3_Juiced.00g123180.m01.polypeptide, Kirkii_Version3_Juiced.00g123130.m01.polypeptide
OG0000044	Grai_05G0417601	Kirkii_Version3_Juiced.00g123210.m01.polypeptide, Kirkii_Version3_Juiced.00g123200.m01.polypeptide, Kirkii_Version3_Juiced.00g123110.m01.polypeptide
OG0000044	Grai_05G0417701, Grai_05G0418101, Grai_05G0417801, Grai_05G0418301, Grai_05G0418001	Kirkii_Version3_Juiced.00g123060.m01.polypeptide, Kirkii_Version3_Juiced.00g123050.m01.polypeptide, Kirkii_Version3_Juiced.00g123070.m01.polypeptide, Kirkii_Version3_Juiced.00g123090.m01.polypeptide, Kirkii_Version3_Juiced.00g123040.m01.polypeptide
OG0000046	Grai_01G0063901	Kirkii_Version3_Juiced.00g006810.m01.polypeptide
OG0000046	Grai_01G0063801	Kirkii_Version3_Juiced.00g006790.m01.polypeptide
OG0000046	Grai_11G0037601	Kirkii_Version3_Juiced.00g322120.m01.polypeptide, Kirkii_Version3_Juiced.00g321460.m01.polypeptide, Kirkii_Version3_Juiced.00g321290.m01.polypeptide, Kirkii_Version3_Juiced.00g321420.m01.polypeptide, Kirkii_Version3_Juiced.00g321360.m01.polypeptide, Kirkii_Version3_Juiced.00g321200.m01.polypeptide, Kirkii_Version3_Juiced.00g321210.m01.polypeptide
OG0000046	Grai_11G0046801, Grai_11G0048701, Grai_11G0047401, Grai_11G0046901, Grai_11G0047501, Grai_11G0047801, Grai_11G0045901, Grai_11G0047701, Grai_11G0045401, Grai_11G0045801, Grai_11G0046501	Kirkii_Version3_Juiced.00g322270.m01.polypeptide, Kirkii_Version3_Juiced.00g322140.m01.polypeptide, Kirkii_Version3_Juiced.00g322190.m01.polypeptide, Kirkii_Version3_Juiced.00g322170.m01.polypeptide, Kirkii_Version3_Juiced.00g322230.m01.polypeptide, Kirkii_Version3_Juiced.00g321330.m01.polypeptide, Kirkii_Version3_Juiced.00g321240.m01.polypeptide, Kirkii_Version3_Juiced.00g321390.m01.polypeptide
OG0000046	Grai_11G0039201, Grai_11G0038201, Grai_11G0038901, Grai_11G0038501, Grai_11G0039001, Grai_11G0038601, Grai_11G0039401, Grai_11G0038401	Kirkii_Version3_Juiced.00g321170.m01.polypeptide, Kirkii_Version3_Juiced.00g321160.m01.polypeptide, Kirkii_Version3_Juiced.00g321230.m01.polypeptide, Kirkii_Version3_Juiced.00g321270.m01.polypeptide, Kirkii_Version3_Juiced.00g321400.m01.polypeptide, Kirkii_Version3_Juiced.00g321380.m01.polypeptide, Kirkii_Version3_Juiced.00g321440.m01.polypeptide
OG0000047	Grai_10G0151301	Kirkii_Version3_Juiced.00g271040.m01.polypeptide, Kirkii_Version3_Juiced.00g028530.m01.polypeptide
OG0000047	Grai_04G0009501, Grai_04G0009201, Grai_04G0007901, Grai_04G0010301, Grai_04G0008901, Grai_04G0009701, Grai_04G0008801, Grai_04G0009301, Grai_04G0009101, Grai_04G0008501, Grai_04G0008001, Grai_04G0009901, Grai_04G0010201, Grai_04G0009601	Kirkii_Version3_Juiced.00g028480.m01.polypeptide, Kirkii_Version3_Juiced.00g028610.m01.polypeptide, Kirkii_Version3_Juiced.00g028630.m01.polypeptide, Kirkii_Version3_Juiced.00g028570.m01.polypeptide, Kirkii_Version3_Juiced.00g028490.m01.polypeptide, Kirkii_Version3_Juiced.00g028500.m01.polypeptide, Kirkii_Version3_Juiced.00g028580.m01.polypeptide, Kirkii_Version3_Juiced.00g028590.m01.polypeptide,…
OG0000047	Grai_04G0008701, Grai_04G0008201, Grai_04G0009401	Kirkii_Version3_Juiced.00g028600.m01.polypeptide
OG0000047	Grai_04G0009001, Grai_04G0009801, Grai_04G0010101	Kirkii_Version3_Juiced.00g028470.m01.polypeptide, Kirkii_Version3_Juiced.00g028640.m01.polypeptide, Kirkii_Version3_Juiced.00g028650.m01.polypeptide
OG0000048	Grai_03G0021101, Grai_03G0021201	Kirkii_Version3_Juiced.00g054690.m01.polypeptide
OG0000048	Grai_03G0021301, Grai_03G0021401, Grai_03G0021601	Kirkii_Version3_Juiced.00g054700.m01.polypeptide
OG0000048	Grai_03G0021701	Kirkii_Version3_Juiced.00g054720.m01.polypeptide
OG0000048	Grai_09G0019601	Kirkii_Version3_Juiced.00g228550.m01.polypeptide, Kirkii_Version3_Juiced.00g228520.m01.polypeptide, Kirkii_Version3_Juiced.00g228480.m01.polypeptide
OG0000048	Grai_10G0156301	Kirkii_Version3_Juiced.00g228430.m01.polypeptide
OG0000048	Grai_10G0156201, Grai_10G0156601	Kirkii_Version3_Juiced.00g270620.m01.polypeptide, Kirkii_Version3_Juiced.00g270590.m01.polypeptide, Kirkii_Version3_Juiced.00g270610.m01.polypeptide, Kirkii_Version3_Juiced.00g270600.m01.polypeptide
OG0000048	Grai_09G0023101, Grai_09G0021001, Grai_09G0020101, Grai_09G0020301, Grai_09G0021401, Grai_09G0020901, Grai_09G0021301, Grai_09G0019801, Grai_09G0019701, Grai_09G0020201, Grai_09G0021201	Kirkii_Version3_Juiced.00g228530.m01.polypeptide, Kirkii_Version3_Juiced.00g228540.m01.polypeptide, Kirkii_Version3_Juiced.00g228420.m01.polypeptide, Kirkii_Version3_Juiced.00g228460.m01.polypeptide, Kirkii_Version3_Juiced.00g228510.m01.polypeptide
OG0000048	Grai_03G0021501	Kirkii_Version3_Juiced.00g056000.m01.polypeptide, Kirkii_Version3_Juiced.00g054730.m01.polypeptide, Kirkii_Version3_Juiced.00g055990.m01.polypeptide, Kirkii_Version3_Juiced.00g054680.m01.polypeptide
OG0000048	Grai_10G0244001, Grai_10G0243401, Grai_10G0243301, Grai_10G0243501	Kirkii_Version3_Juiced.00g055980.m01.polypeptide, Kirkii_Version3_Juiced.00g262150.m01.polypeptide, Kirkii_Version3_Juiced.00g262140.m01.polypeptide, Kirkii_Version3_Juiced.00g262130.m01.polypeptide, Kirkii_Version3_Juiced.00g262120.m01.polypeptide, Kirkii_Version3_Juiced.00g262160.m01.polypeptide, Kirkii_Version3_Juiced.00g205480.m01.polypeptide, Kirkii_Version3_Juiced.00g061470.m01.polypeptide
OG0000049	Grai_02G0209601	Kirkii_Version3_Juiced.00g051070.m01.polypeptide
OG0000049	Grai_Contig00024G0000301	Kirkii_Version3_Juiced.00g323340.m01.polypeptide, Kirkii_Version3_Juiced.00g323620.m01.polypeptide, Kirkii_Version3_Juiced.00g314740.m01.polypeptide, Kirkii_Version3_Juiced.00g320970.m01.polypeptide
OG0000049	Grai_Contig00322G0000101, Grai_Contig00065G0000101, Grai_Contig00322G0000201, Grai_Contig00024G0000601, Grai_Contig00047G0000301, Grai_Contig00085G0000301, Grai_Contig00024G0000101, Grai_11G0033001, Grai_Contig00024G0000501	Kirkii_Version3_Juiced.00g322830.m01.polypeptide
OG0000049	Grai_Contig00024G0000401, Grai_Contig00131G0000201	Kirkii_Version3_Juiced.00g323270.m01.polypeptide
OG0000050	Grai_07G0087901, Grai_04G0052401, Grai_04G0140401, Grai_08G0101301, Grai_09G0095301, Grai_10G0171701, Grai_03G0121601, Grai_13G0158301, Grai_11G0125601, Grai_05G0378101, Grai_06G0178801, Grai_03G0207801, Grai_02G0090901, Grai_10G0152301, Grai_08G0145901, Grai_11G0176501, Grai_13G0092501, Grai_10G0158601, Grai_13G0241401, Grai_10G0215601, Grai_05G0417501, Grai_13G0163201, Grai_07G0117401, Grai_09G…	Kirkii_Version3_Juiced.00g140100.m01.polypeptide
OG0000051	Grai_04G0178201	Kirkii_Version3_Juiced.00g155300.m01.polypeptide
OG0000051	Grai_10G0095601	Kirkii_Version3_Juiced.00g275500.m01.polypeptide
OG0000051	Grai_09G0037901	Kirkii_Version3_Juiced.00g230430.m01.polypeptide
OG0000051	Grai_06G0278301	Kirkii_Version3_Juiced.00g156220.m01.polypeptide
OG0000051	Grai_05G0440001	Kirkii_Version3_Juiced.00g125610.m01.polypeptide
OG0000051	Grai_01G0099301	Kirkii_Version3_Juiced.00g010200.m01.polypeptide
OG0000051	Grai_13G0179001	Kirkii_Version3_Juiced.00g376480.m01.polypeptide
OG0000051	Grai_04G0185201	Kirkii_Version3_Juiced.00g154680.m01.polypeptide
OG0000051	Grai_08G0191401	Kirkii_Version3_Juiced.00g213780.m01.polypeptide
OG0000051	Grai_13G0174301	Kirkii_Version3_Juiced.00g375960.m01.polypeptide
OG0000053	Grai_12G0087501	Kirkii_Version3_Juiced.00g350720.m01.polypeptide
OG0000053	Grai_06G0025101	Kirkii_Version3_Juiced.00g128670.m01.polypeptide
OG0000053	Grai_11G0177901	Kirkii_Version3_Juiced.00g308060.m01.polypeptide
OG0000053	Grai_11G0177801	Kirkii_Version3_Juiced.00g308070.m01.polypeptide, Kirkii_Version3_Juiced.00g310140.m01.polypeptide
OG0000053	Grai_07G0203201	Kirkii_Version3_Juiced.00g186950.m01.polypeptide, Kirkii_Version3_Juiced.00g186930.m01.polypeptide
OG0000053	Grai_07G0203001	Kirkii_Version3_Juiced.00g186920.m01.polypeptide
OG0000053	Grai_12G0061901	Kirkii_Version3_Juiced.00g348840.m01.polypeptide
OG0000054	Grai_03G0207301	Kirkii_Version3_Juiced.00g072320.m01.polypeptide, Kirkii_Version3_Juiced.00g072330.m01.polypeptide
OG0000054	Grai_07G0222201	Kirkii_Version3_Juiced.00g188940.m01.polypeptide
OG0000054	Grai_05G0162401	Kirkii_Version3_Juiced.00g099340.m01.polypeptide
OG0000054	Grai_10G0037001	Kirkii_Version3_Juiced.00g281460.m01.polypeptide
OG0000054	Grai_06G0267101	Kirkii_Version3_Juiced.00g157260.m01.polypeptide
OG0000054	Grai_03G0170901	Kirkii_Version3_Juiced.00g069240.m01.polypeptide
OG0000054	Grai_08G0210901	Kirkii_Version3_Juiced.00g215160.m01.polypeptide
OG0000054	Grai_11G0365201	Kirkii_Version3_Juiced.00g288660.m01.polypeptide
OG0000055	Grai_05G0322601	Kirkii_Version3_Juiced.00g115310.m01.polypeptide, Kirkii_Version3_Juiced.00g133130.m01.polypeptide, Kirkii_Version3_Juiced.00g115290.m01.polypeptide, Kirkii_Version3_Juiced.00g115660.m01.polypeptide, Kirkii_Version3_Juiced.00g115590.m01.polypeptide, Kirkii_Version3_Juiced.00g115670.m01.polypeptide, Kirkii_Version3_Juiced.00g115610.m01.polypeptide
OG0000056	Grai_13G0105501	Kirkii_Version3_Juiced.00g368880.m01.polypeptide
OG0000056	Grai_03G0033001, Grai_03G0032301	Kirkii_Version3_Juiced.00g055760.m01.polypeptide, Kirkii_Version3_Juiced.00g055700.m01.polypeptide
OG0000056	Grai_03G0031801, Grai_03G0032101, Grai_03G0031901, Grai_03G0032201, Grai_03G0031701, Grai_03G0031301, Grai_03G0031601, Grai_03G0031501, Grai_03G0031101	Kirkii_Version3_Juiced.00g055430.m01.polypeptide
OG0000056	Grai_03G0030901	Kirkii_Version3_Juiced.00g055660.m01.polypeptide
OG0000056	Grai_03G0030801	Kirkii_Version3_Juiced.00g055650.m01.polypeptide
OG0000056	Grai_03G0032801	Kirkii_Version3_Juiced.00g055720.m01.polypeptide
OG0000056	Grai_03G0032701	Kirkii_Version3_Juiced.00g055690.m01.polypeptide
OG0000056	Grai_03G0033101	Kirkii_Version3_Juiced.00g055770.m01.polypeptide, Kirkii_Version3_Juiced.00g055750.m01.polypeptide
OG0000056	Grai_03G0031201, Grai_03G0031001	Kirkii_Version3_Juiced.00g055670.m01.polypeptide
OG0000056	Grai_Contig00284G0000101, Grai_13G0110001	Kirkii_Version3_Juiced.00g369300.m01.polypeptide, Kirkii_Version3_Juiced.00g369320.m01.polypeptide
OG0000057	Grai_04G0056601	Kirkii_Version3_Juiced.00g076550.m01.polypeptide, Kirkii_Version3_Juiced.00g152020.m01.polypeptide, Kirkii_Version3_Juiced.00g113580.m01.polypeptide, Kirkii_Version3_Juiced.00g280850.m01.polypeptide, Kirkii_Version3_Juiced.00g267400.m01.polypeptide, Kirkii_Version3_Juiced.00g232600.m01.polypeptide, Kirkii_Version3_Juiced.00g037260.m01.polypeptide, Kirkii_Version3_Juiced.00g312140.m01.polypeptide,…
OG0000058	Grai_09G0022001	Kirkii_Version3_Juiced.00g228570.m01.polypeptide
OG0000058	Grai_09G0022101, Grai_09G0021701, Grai_09G0021601	Kirkii_Version3_Juiced.00g228640.m01.polypeptide, Kirkii_Version3_Juiced.00g228580.m01.polypeptide, Kirkii_Version3_Juiced.00g228650.m01.polypeptide, Kirkii_Version3_Juiced.00g228590.m01.polypeptide
OG0000058	Grai_09G0022301	Kirkii_Version3_Juiced.00g228670.m01.polypeptide, Kirkii_Version3_Juiced.00g228630.m01.polypeptide
OG0000058	Grai_09G0025501, Grai_09G0024901, Grai_09G0023201	Kirkii_Version3_Juiced.00g228870.m01.polypeptide
OG0000058	Grai_09G0023301	Kirkii_Version3_Juiced.00g228750.m01.polypeptide
OG0000058	Grai_09G0022901	Kirkii_Version3_Juiced.00g228720.m01.polypeptide, Kirkii_Version3_Juiced.00g228730.m01.polypeptide
OG0000058	Grai_09G0024801	Kirkii_Version3_Juiced.00g228890.m01.polypeptide
OG0000058	Grai_09G0025101	Kirkii_Version3_Juiced.00g228860.m01.polypeptide
OG0000058	Grai_09G0025701	Kirkii_Version3_Juiced.00g228900.m01.polypeptide
OG0000058	Grai_09G0023701	Kirkii_Version3_Juiced.00g228610.m01.polypeptide
OG0000059	Grai_12G0262601	Kirkii_Version3_Juiced.00g334690.m01.polypeptide
OG0000059	Grai_10G0278801, Grai_10G0278901, Grai_10G0277901, Grai_10G0278101, Grai_10G0277401, Grai_10G0277301	Kirkii_Version3_Juiced.00g258980.m01.polypeptide, Kirkii_Version3_Juiced.00g259030.m01.polypeptide, Kirkii_Version3_Juiced.00g258990.m01.polypeptide, Kirkii_Version3_Juiced.00g258970.m01.polypeptide
OG0000059	Grai_05G0325001, Grai_08G0322801, Grai_08G0322501, Grai_08G0323201, Grai_08G0322401, Grai_08G0322701, Grai_08G0323101, Grai_08G0323301, Grai_08G0322601, Grai_08G0322901, Grai_08G0323401	Kirkii_Version3_Juiced.00g226080.m01.polypeptide
OG0000059	Grai_08G0221201	Kirkii_Version3_Juiced.00g216080.m01.polypeptide
OG0000064	Grai_11G0042401	Kirkii_Version3_Juiced.00g321870.m01.polypeptide, Kirkii_Version3_Juiced.00g321830.m01.polypeptide, Kirkii_Version3_Juiced.00g321690.m01.polypeptide, Kirkii_Version3_Juiced.00g321680.m01.polypeptide, Kirkii_Version3_Juiced.00g321650.m01.polypeptide
OG0000064	Grai_11G0039101, Grai_11G0042001, Grai_11G0041701, Grai_11G0041801	Kirkii_Version3_Juiced.00g321640.m01.polypeptide
OG0000064	Grai_01G0038801	Kirkii_Version3_Juiced.00g004030.m01.polypeptide
OG0000064	Grai_01G0055001, Grai_13G0205001	Kirkii_Version3_Juiced.00g005810.m01.polypeptide, Kirkii_Version3_Juiced.00g005900.m01.polypeptide, Kirkii_Version3_Juiced.00g005610.m01.polypeptide
OG0000064	Grai_01G0054801	Kirkii_Version3_Juiced.00g005570.m01.polypeptide
OG0000064	Grai_01G0054701, Grai_01G0054401	Kirkii_Version3_Juiced.00g005540.m01.polypeptide, Kirkii_Version3_Juiced.00g005840.m01.polypeptide, Kirkii_Version3_Juiced.00g005730.m01.polypeptide, Kirkii_Version3_Juiced.00g005630.m01.polypeptide
OG0000064	Grai_01G0055301	Kirkii_Version3_Juiced.00g005850.m01.polypeptide, Kirkii_Version3_Juiced.00g005600.m01.polypeptide, Kirkii_Version3_Juiced.00g005760.m01.polypeptide
OG0000065	Grai_11G0127701	Kirkii_Version3_Juiced.00g167990.m01.polypeptide, Kirkii_Version3_Juiced.00g377760.m01.polypeptide
OG0000066	Grai_11G0219101	Kirkii_Version3_Juiced.00g304300.m01.polypeptide
OG0000067	Grai_06G0029201	Kirkii_Version3_Juiced.00g129090.m01.polypeptide
OG0000067	Grai_02G0033301	Kirkii_Version3_Juiced.00g150190.m01.polypeptide
OG0000067	Grai_03G0290201	Kirkii_Version3_Juiced.00g021580.m01.polypeptide, Kirkii_Version3_Juiced.00g080400.m01.polypeptide
OG0000067	Grai_04G0024601	Kirkii_Version3_Juiced.00g030170.m01.polypeptide
OG0000067	Grai_04G0024701	Kirkii_Version3_Juiced.00g030240.m01.polypeptide, Kirkii_Version3_Juiced.00g030220.m01.polypeptide
OG0000068	Grai_02G0087101	Kirkii_Version3_Juiced.00g368690.m01.polypeptide, Kirkii_Version3_Juiced.00g227680.m01.polypeptide, Kirkii_Version3_Juiced.00g061540.m01.polypeptide, Kirkii_Version3_Juiced.00g061460.m01.polypeptide, Kirkii_Version3_Juiced.00g061510.m01.polypeptide, Kirkii_Version3_Juiced.00g061500.m01.polypeptide, Kirkii_Version3_Juiced.00g140820.m01.polypeptide
OG0000068	Grai_03G0087301, Grai_02G0144401, Grai_03G0087401, Grai_03G0087601, Grai_03G0088001, Grai_03G0088301	Kirkii_Version3_Juiced.00g061550.m01.polypeptide
OG0000069	Grai_10G0243101	Kirkii_Version3_Juiced.00g262220.m01.polypeptide
OG0000069	Grai_10G0244701	Kirkii_Version3_Juiced.00g262230.m01.polypeptide, Kirkii_Version3_Juiced.00g262180.m01.polypeptide, Kirkii_Version3_Juiced.00g262200.m01.polypeptide, Kirkii_Version3_Juiced.00g262210.m01.polypeptide
OG0000069	Grai_10G0243701, Grai_10G0244401	Kirkii_Version3_Juiced.00g262060.m01.polypeptide
OG0000069	Grai_10G0244501	Kirkii_Version3_Juiced.00g262010.m01.polypeptide, Kirkii_Version3_Juiced.00g263770.m01.polypeptide, Kirkii_Version3_Juiced.00g262030.m01.polypeptide
OG0000071	Grai_06G0002601	Kirkii_Version3_Juiced.00g126450.m01.polypeptide
OG0000071	Grai_05G0195901, Grai_03G0118901	Kirkii_Version3_Juiced.00g064040.m01.polypeptide
OG0000071	Grai_08G0068201, Grai_08G0192501	Kirkii_Version3_Juiced.00g203520.m01.polypeptide
OG0000071	Grai_06G0173701	Kirkii_Version3_Juiced.00g164810.m01.polypeptide, Kirkii_Version3_Juiced.00g164820.m01.polypeptide, Kirkii_Version3_Juiced.00g164830.m01.polypeptide
OG0000073	Grai_05G0436001, Grai_05G0436501	Kirkii_Version3_Juiced.00g125370.m01.polypeptide, Kirkii_Version3_Juiced.00g125400.m01.polypeptide, Kirkii_Version3_Juiced.00g125410.m01.polypeptide
OG0000073	Grai_01G0101801	Kirkii_Version3_Juiced.00g010500.m01.polypeptide, Kirkii_Version3_Juiced.00g010520.m01.polypeptide
OG0000073	Grai_05G0437601	Kirkii_Version3_Juiced.00g125450.m01.polypeptide
OG0000073	Grai_05G0436201, Grai_05G0432001, Grai_05G0436601, Grai_05G0431801, Grai_05G0432301, Grai_05G0437101, Grai_05G0432201, Grai_05G0436701, Grai_05G0436101, Grai_05G0436401, Grai_05G0436301, Grai_05G0436801	Kirkii_Version3_Juiced.00g125340.m01.polypeptide, Kirkii_Version3_Juiced.00g125280.m01.polypeptide, Kirkii_Version3_Juiced.00g125300.m01.polypeptide
OG0000077	Grai_12G0308801, Grai_09G0216901, Grai_09G0057201	Kirkii_Version3_Juiced.00g247000.m01.polypeptide
OG0000077	Grai_01G0252401, Grai_01G0252501	Kirkii_Version3_Juiced.00g026200.m01.polypeptide, Kirkii_Version3_Juiced.00g026190.m01.polypeptide
OG0000077	Grai_13G0298601, Grai_02G0169901	Kirkii_Version3_Juiced.00g047100.m01.polypeptide, Kirkii_Version3_Juiced.00g388330.m01.polypeptide
OG0000077	Grai_13G0022501	Kirkii_Version3_Juiced.00g155880.m01.polypeptide
OG0000077	Grai_08G0241801	Kirkii_Version3_Juiced.00g217770.m01.polypeptide
OG0000077	Grai_02G0195301	Kirkii_Version3_Juiced.00g049950.m01.polypeptide
OG0000078	Grai_05G0100801	Kirkii_Version3_Juiced.00g092160.m01.polypeptide
OG0000078	Grai_02G0172701	Kirkii_Version3_Juiced.00g047410.m01.polypeptide
OG0000078	Grai_05G0096001	Kirkii_Version3_Juiced.00g246020.m01.polypeptide, Kirkii_Version3_Juiced.00g091710.m01.polypeptide
OG0000078	Grai_12G0174101	Kirkii_Version3_Juiced.00g184450.m01.polypeptide, Kirkii_Version3_Juiced.00g343620.m01.polypeptide
OG0000078	Grai_08G0006201, Grai_03G0070901	Kirkii_Version3_Juiced.00g059950.m01.polypeptide
OG0000078	Grai_05G0095901	Kirkii_Version3_Juiced.00g091700.m01.polypeptide
OG0000078	Grai_07G0175601	Kirkii_Version3_Juiced.00g184460.m01.polypeptide, Kirkii_Version3_Juiced.00g120710.m01.polypeptide, Kirkii_Version3_Juiced.00g120700.m01.polypeptide, Kirkii_Version3_Juiced.00g120690.m01.polypeptide
OG0000079	Grai_04G0180001	Kirkii_Version3_Juiced.00g169550.m01.polypeptide, Kirkii_Version3_Juiced.00g155120.m01.polypeptide
OG0000079	Grai_08G0048201, Grai_11G0179701, Grai_13G0047201, Grai_07G0142001	Kirkii_Version3_Juiced.00g181380.m01.polypeptide
OG0000079	Grai_12G0159901	Kirkii_Version3_Juiced.00g356450.m01.polypeptide
OG0000080	Grai_10G0081701	Kirkii_Version3_Juiced.00g276840.m01.polypeptide
OG0000080	Grai_01G0019801, Grai_01G0019701, Grai_01G0019501, Grai_01G0019601	Kirkii_Version3_Juiced.00g002180.m01.polypeptide
OG0000082	Grai_01G0003001	Kirkii_Version3_Juiced.00g000200.m01.polypeptide
OG0000082	Grai_01G0194701	Kirkii_Version3_Juiced.00g020220.m01.polypeptide
OG0000082	Grai_03G0281801	Kirkii_Version3_Juiced.00g079630.m01.polypeptide
OG0000082	Grai_11G0208101	Kirkii_Version3_Juiced.00g305300.m01.polypeptide
OG0000082	Grai_10G0099101	Kirkii_Version3_Juiced.00g275170.m01.polypeptide
OG0000082	Grai_09G0184701, Grai_01G0246801	Kirkii_Version3_Juiced.00g025620.m01.polypeptide, Kirkii_Version3_Juiced.00g025610.m01.polypeptide
OG0000082	Grai_04G0098601	Kirkii_Version3_Juiced.00g036890.m01.polypeptide
OG0000082	Grai_08G0001501	Kirkii_Version3_Juiced.00g196530.m01.polypeptide
OG0000082	Grai_08G0260601	Kirkii_Version3_Juiced.00g219880.m01.polypeptide
OG0000082	Grai_05G0108101	Kirkii_Version3_Juiced.00g092990.m01.polypeptide
OG0000083	Grai_05G0391501	Kirkii_Version3_Juiced.00g121190.m01.polypeptide, Kirkii_Version3_Juiced.00g121220.m01.polypeptide, Kirkii_Version3_Juiced.00g121260.m01.polypeptide
OG0000084	Grai_01G0094101	Kirkii_Version3_Juiced.00g009720.m01.polypeptide
OG0000084	Grai_03G0006501	Kirkii_Version3_Juiced.00g053220.m01.polypeptide
OG0000084	Grai_01G0094501	Kirkii_Version3_Juiced.00g009810.m01.polypeptide, Kirkii_Version3_Juiced.00g009790.m01.polypeptide, Kirkii_Version3_Juiced.00g009800.m01.polypeptide
OG0000084	Grai_07G0033201	Kirkii_Version3_Juiced.00g170930.m01.polypeptide
OG0000084	Grai_13G0212501	Kirkii_Version3_Juiced.00g379250.m01.polypeptide
OG0000084	Grai_13G0212401	Kirkii_Version3_Juiced.00g379230.m01.polypeptide, Kirkii_Version3_Juiced.00g379190.m01.polypeptide
OG0000084	Grai_13G0181201	Kirkii_Version3_Juiced.00g376680.m01.polypeptide, Kirkii_Version3_Juiced.00g376670.m01.polypeptide
OG0000084	Grai_05G0378601	Kirkii_Version3_Juiced.00g376770.m01.polypeptide
OG0000084	Grai_13G0213301	Kirkii_Version3_Juiced.00g376830.m01.polypeptide
OG0000084	Grai_05G0378701	Kirkii_Version3_Juiced.00g376780.m01.polypeptide, Kirkii_Version3_Juiced.00g121080.m01.polypeptide, Kirkii_Version3_Juiced.00g376790.m01.polypeptide, Kirkii_Version3_Juiced.00g376810.m01.polypeptide
OG0000084	Grai_13G0182501	Kirkii_Version3_Juiced.00g376860.m01.polypeptide, Kirkii_Version3_Juiced.00g376850.m01.polypeptide
OG0000085	Grai_05G0393001	Kirkii_Version3_Juiced.00g121550.m01.polypeptide
OG0000085	Grai_05G0392501, Grai_05G0393401, Grai_05G0392901, Grai_05G0392701	Kirkii_Version3_Juiced.00g121450.m01.polypeptide, Kirkii_Version3_Juiced.00g121480.m01.polypeptide, Kirkii_Version3_Juiced.00g121610.m01.polypeptide, Kirkii_Version3_Juiced.00g121640.m01.polypeptide, Kirkii_Version3_Juiced.00g121490.m01.polypeptide, Kirkii_Version3_Juiced.00g121570.m01.polypeptide, Kirkii_Version3_Juiced.00g121440.m01.polypeptide, Kirkii_Version3_Juiced.00g121510.m01.polypeptide,…
OG0000085	Grai_05G0382401	Kirkii_Version3_Juiced.00g120580.m01.polypeptide, Kirkii_Version3_Juiced.00g120550.m01.polypeptide
OG0000088	Grai_13G0284501	Kirkii_Version3_Juiced.00g200520.m01.polypeptide
OG0000088	Grai_03G0117001	Kirkii_Version3_Juiced.00g106840.m01.polypeptide
OG0000088	Grai_02G0043801	Kirkii_Version3_Juiced.00g151090.m01.polypeptide
OG0000089	Grai_13G0135701	Kirkii_Version3_Juiced.00g372160.m01.polypeptide
OG0000089	Grai_11G0114801	Kirkii_Version3_Juiced.00g314220.m01.polypeptide
OG0000089	Grai_06G0137901, Grai_11G0312901	Kirkii_Version3_Juiced.00g294150.m01.polypeptide
OG0000089	Grai_07G0022501	Kirkii_Version3_Juiced.00g170840.m01.polypeptide
OG0000089	Grai_03G0101401	Kirkii_Version3_Juiced.00g062550.m01.polypeptide
OG0000089	Grai_04G0039801	Kirkii_Version3_Juiced.00g031900.m01.polypeptide, Kirkii_Version3_Juiced.00g105960.m01.polypeptide
OG0000089	Grai_03G0255501	Kirkii_Version3_Juiced.00g076980.m01.polypeptide
OG0000090	Grai_03G0028701, Grai_03G0028601, Grai_03G0028501	Kirkii_Version3_Juiced.00g055470.m01.polypeptide, Kirkii_Version3_Juiced.00g055460.m01.polypeptide, Kirkii_Version3_Juiced.00g055450.m01.polypeptide
OG0000090	Grai_10G0164901	Kirkii_Version3_Juiced.00g269680.m01.polypeptide
OG0000090	Grai_09G0084701	Kirkii_Version3_Juiced.00g234430.m01.polypeptide
OG0000090	Grai_07G0025201	Kirkii_Version3_Juiced.00g171660.m01.polypeptide
OG0000090	Grai_11G0252101	Kirkii_Version3_Juiced.00g300760.m01.polypeptide
OG0000090	Grai_03G0122801	Kirkii_Version3_Juiced.00g064280.m01.polypeptide
OG0000090	Grai_03G0050801, Grai_07G0070601	Kirkii_Version3_Juiced.00g175630.m01.polypeptide
OG0000091	Grai_02G0206501, Grai_12G0140501, Grai_12G0143901, Grai_13G0304601	Kirkii_Version3_Juiced.00g389000.m01.polypeptide
OG0000091	Grai_02G0167701	Kirkii_Version3_Juiced.00g160300.m01.polypeptide, Kirkii_Version3_Juiced.00g050740.m01.polypeptide
OG0000092	Grai_04G0090101	Kirkii_Version3_Juiced.00g196950.m01.polypeptide
OG0000092	Grai_13G0298201, Grai_02G0169001	Kirkii_Version3_Juiced.00g150960.m01.polypeptide
OG0000092	Grai_10G0052901	Kirkii_Version3_Juiced.00g047050.m01.polypeptide
OG0000093	Grai_Contig00268G0001001	Kirkii_Version3_Juiced.00g059280.m01.polypeptide
OG0000093	Grai_Contig00268G0001101	Kirkii_Version3_Juiced.00g059290.m01.polypeptide
OG0000093	Grai_Contig00268G0000201	Kirkii_Version3_Juiced.00g059210.m01.polypeptide, Kirkii_Version3_Juiced.00g059380.m01.polypeptide, Kirkii_Version3_Juiced.00g059270.m01.polypeptide
OG0000093	Grai_03G0064901	Kirkii_Version3_Juiced.00g059200.m01.polypeptide
OG0000093	Grai_Contig00268G0000501, Grai_Contig00268G0001201	Kirkii_Version3_Juiced.00g175800.m01.polypeptide
OG0000094	Grai_04G0196401	Kirkii_Version3_Juiced.00g153610.m01.polypeptide
OG0000094	Grai_04G0201401, Grai_04G0201201, Grai_04G0200701, Grai_04G0201001, Grai_04G0200501, Grai_04G0200801, Grai_04G0201301, Grai_04G0201101	Kirkii_Version3_Juiced.00g153230.m01.polypeptide, Kirkii_Version3_Juiced.00g153250.m01.polypeptide, Kirkii_Version3_Juiced.00g153260.m01.polypeptide, Kirkii_Version3_Juiced.00g153240.m01.polypeptide, Kirkii_Version3_Juiced.00g153210.m01.polypeptide, Kirkii_Version3_Juiced.00g153220.m01.polypeptide
OG0000095	Grai_12G0270901	Kirkii_Version3_Juiced.00g333840.m01.polypeptide, Kirkii_Version3_Juiced.00g342010.m01.polypeptide
OG0000095	Grai_08G0231801	Kirkii_Version3_Juiced.00g364160.m01.polypeptide, Kirkii_Version3_Juiced.00g216970.m01.polypeptide
OG0000095	Grai_11G0389901	Kirkii_Version3_Juiced.00g286180.m01.polypeptide, Kirkii_Version3_Juiced.00g286190.m01.polypeptide, Kirkii_Version3_Juiced.00g286200.m01.polypeptide
OG0000095	Grai_05G0422001, Grai_05G0421901	Kirkii_Version3_Juiced.00g123020.m01.polypeptide
OG0000095	Grai_11G0389801	Kirkii_Version3_Juiced.00g379200.m01.polypeptide
OG0000095	Grai_10G0280301, Grai_12G0316601, Grai_12G0316501, Grai_12G0316301, Grai_12G0316401	Kirkii_Version3_Juiced.00g328990.m01.polypeptide, Kirkii_Version3_Juiced.00g328980.m01.polypeptide, Kirkii_Version3_Juiced.00g328970.m01.polypeptide
OG0000096	Grai_08G0089801	Kirkii_Version3_Juiced.00g205350.m01.polypeptide
OG0000096	Grai_10G0209901, Grai_01G0028001, Grai_09G0089301	Kirkii_Version3_Juiced.00g003070.m01.polypeptide
OG0000096	Grai_03G0061201	Kirkii_Version3_Juiced.00g058810.m01.polypeptide
OG0000098	Grai_08G0004001	Kirkii_Version3_Juiced.00g388340.m01.polypeptide
OG0000098	Grai_02G0170401	Kirkii_Version3_Juiced.00g047150.m01.polypeptide
OG0000098	Grai_07G0182201	Kirkii_Version3_Juiced.00g184880.m01.polypeptide
OG0000098	Grai_04G0091601, Grai_13G0115801	Kirkii_Version3_Juiced.00g371770.m01.polypeptide
OG0000098	Grai_02G0169501	Kirkii_Version3_Juiced.00g047080.m01.polypeptide
OG0000098	Grai_05G0090601, Grai_09G0119301, Grai_09G0119201, Grai_09G0119501	Kirkii_Version3_Juiced.00g091110.m01.polypeptide, Kirkii_Version3_Juiced.00g026100.m01.polypeptide, Kirkii_Version3_Juiced.00g036160.m01.polypeptide, Kirkii_Version3_Juiced.00g388320.m01.polypeptide
OG0000100	Grai_09G0045401	Kirkii_Version3_Juiced.00g231180.m01.polypeptide
OG0000100	Grai_11G0100201	Kirkii_Version3_Juiced.00g315760.m01.polypeptide, Kirkii_Version3_Juiced.00g315740.m01.polypeptide, Kirkii_Version3_Juiced.00g315750.m01.polypeptide
OG0000100	Grai_10G0069201	Kirkii_Version3_Juiced.00g278250.m01.polypeptide
OG0000100	Grai_05G0140501	Kirkii_Version3_Juiced.00g096960.m01.polypeptide
OG0000101	Grai_13G0165201	Kirkii_Version3_Juiced.00g375150.m01.polypeptide
OG0000103	Grai_02G0094401	Kirkii_Version3_Juiced.00g040620.m01.polypeptide
OG0000103	Grai_09G0154801	Kirkii_Version3_Juiced.00g240830.m01.polypeptide
OG0000103	Grai_07G0150401, Grai_09G0144901	Kirkii_Version3_Juiced.00g182180.m01.polypeptide
OG0000103	Grai_11G0363301	Kirkii_Version3_Juiced.00g288850.m01.polypeptide
OG0000103	Grai_04G0076001	Kirkii_Version3_Juiced.00g327300.m01.polypeptide, Kirkii_Version3_Juiced.00g035070.m01.polypeptide
OG0000104	Grai_13G0255101	Kirkii_Version3_Juiced.00g383620.m01.polypeptide
OG0000104	Grai_05G0048301	Kirkii_Version3_Juiced.00g383630.m01.polypeptide
OG0000104	Grai_12G0261001	Kirkii_Version3_Juiced.00g334890.m01.polypeptide
OG0000106	Grai_11G0199201	Kirkii_Version3_Juiced.00g306060.m01.polypeptide
OG0000106	Grai_11G0199101	Kirkii_Version3_Juiced.00g306070.m01.polypeptide
OG0000106	Grai_09G0139301, Grai_09G0139501	Kirkii_Version3_Juiced.00g239390.m01.polypeptide
OG0000106	Grai_13G0288501	Kirkii_Version3_Juiced.00g387320.m01.polypeptide
OG0000106	Grai_13G0287501	Kirkii_Version3_Juiced.00g387210.m01.polypeptide, Kirkii_Version3_Juiced.00g387220.m01.polypeptide
OG0000106	Grai_13G0288401	Kirkii_Version3_Juiced.00g387330.m01.polypeptide
OG0000106	Grai_13G0288201, Grai_13G0288301	Kirkii_Version3_Juiced.00g387310.m01.polypeptide
OG0000106	Grai_10G0214301	Kirkii_Version3_Juiced.00g265050.m01.polypeptide
OG0000106	Grai_11G0068901	Kirkii_Version3_Juiced.00g318450.m01.polypeptide
OG0000107	Grai_01G0247901	Kirkii_Version3_Juiced.00g025740.m01.polypeptide
OG0000107	Grai_01G0121101, Grai_07G0158401	Kirkii_Version3_Juiced.00g012250.m01.polypeptide, Kirkii_Version3_Juiced.00g182810.m01.polypeptide
OG0000107	Grai_06G0229001	Kirkii_Version3_Juiced.00g160040.m01.polypeptide
OG0000107	Grai_04G0096401	Kirkii_Version3_Juiced.00g036690.m01.polypeptide, Kirkii_Version3_Juiced.00g036700.m01.polypeptide, Kirkii_Version3_Juiced.00g036710.m01.polypeptide
OG0000107	Grai_10G0268301	Kirkii_Version3_Juiced.00g351090.m01.polypeptide
OG0000107	Grai_12G0093101	Kirkii_Version3_Juiced.00g259680.m01.polypeptide, Kirkii_Version3_Juiced.00g259690.m01.polypeptide
OG0000107	Grai_04G0144801	Kirkii_Version3_Juiced.00g166790.m01.polypeptide, Kirkii_Version3_Juiced.00g166800.m01.polypeptide
OG0000108	Grai_03G0050201	Kirkii_Version3_Juiced.00g057480.m01.polypeptide
OG0000108	Grai_13G0219301	Kirkii_Version3_Juiced.00g381390.m01.polypeptide
OG0000108	Grai_13G0219401	Kirkii_Version3_Juiced.00g381380.m01.polypeptide
OG0000108	Grai_08G0055801, Grai_08G0055901, Grai_13G0139201, Grai_04G0140801, Grai_11G0252401, Grai_08G0252701, Grai_07G0025601, Grai_07G0025401, Grai_07G0025901, Grai_07G0025301	Kirkii_Version3_Juiced.00g202360.m01.polypeptide, Kirkii_Version3_Juiced.00g218880.m01.polypeptide, Kirkii_Version3_Juiced.00g300750.m01.polypeptide, Kirkii_Version3_Juiced.00g171640.m01.polypeptide, Kirkii_Version3_Juiced.00g171630.m01.polypeptide, Kirkii_Version3_Juiced.00g171650.m01.polypeptide
OG0000110	Grai_01G0210501	Kirkii_Version3_Juiced.00g021800.m01.polypeptide, Kirkii_Version3_Juiced.00g288050.m01.polypeptide
OG0000110	Grai_07G0143101	Kirkii_Version3_Juiced.00g181440.m01.polypeptide
OG0000112	Grai_01G0040301, Grai_11G0296701, Grai_06G0144101, Grai_13G0048101, Grai_10G0072001, Grai_12G0081901, Grai_01G0197401, Grai_02G0040901, Grai_06G0159101, Grai_01G0128801, Grai_12G0215801, Grai_06G0065201, Grai_01G0144301, Grai_11G0111101, Grai_11G0078901, Grai_03G0292101, Grai_13G0176201, Grai_13G0077901, Grai_11G0054201, Grai_10G0228401, Grai_13G0127801, Grai_08G0304301, Grai_Contig00268G0001701,…	Kirkii_Version3_Juiced.00g228470.m01.polypeptide
OG0000113	Grai_06G0034101	Kirkii_Version3_Juiced.00g129610.m01.polypeptide, Kirkii_Version3_Juiced.00g013910.m01.polypeptide
OG0000114	Grai_02G0161201, Grai_07G0176901, Grai_05G0096701	Kirkii_Version3_Juiced.00g091770.m01.polypeptide
OG0000114	Grai_10G0296501	Kirkii_Version3_Juiced.00g257310.m01.polypeptide
OG0000114	Grai_03G0050701	Kirkii_Version3_Juiced.00g057530.m01.polypeptide
OG0000115	Grai_10G0281201	Kirkii_Version3_Juiced.00g258660.m01.polypeptide
OG0000115	Grai_10G0281101	Kirkii_Version3_Juiced.00g258680.m01.polypeptide
OG0000115	Grai_10G0280801, Grai_10G0280901, Grai_10G0280701	Kirkii_Version3_Juiced.00g258690.m01.polypeptide, Kirkii_Version3_Juiced.00g258670.m01.polypeptide
OG0000115	Grai_04G0218501	Kirkii_Version3_Juiced.00g143330.m01.polypeptide
OG0000115	Grai_04G0218601	Kirkii_Version3_Juiced.00g143320.m01.polypeptide
OG0000116	Grai_03G0186101	Kirkii_Version3_Juiced.00g028460.m01.polypeptide, Kirkii_Version3_Juiced.00g070410.m01.polypeptide
OG0000116	Grai_13G0104401	Kirkii_Version3_Juiced.00g368790.m01.polypeptide
OG0000116	Grai_07G0069001, Grai_04G0115701, Grai_07G0090101, Grai_08G0138901	Kirkii_Version3_Juiced.00g175380.m01.polypeptide
OG0000117	Grai_09G0185701	Kirkii_Version3_Juiced.00g243710.m01.polypeptide
OG0000118	Grai_07G0023601, Grai_07G0113701	Kirkii_Version3_Juiced.00g171870.m01.polypeptide
OG0000118	Grai_09G0273101	Kirkii_Version3_Juiced.00g253090.m01.polypeptide, Kirkii_Version3_Juiced.00g057670.m01.polypeptide
OG0000119	Grai_11G0335901	Kirkii_Version3_Juiced.00g291720.m01.polypeptide
OG0000119	Grai_01G0202901	Kirkii_Version3_Juiced.00g021050.m01.polypeptide
OG0000119	Grai_11G0248901, Grai_08G0057201	Kirkii_Version3_Juiced.00g202480.m01.polypeptide
OG0000119	Grai_01G0046501	Kirkii_Version3_Juiced.00g004780.m01.polypeptide, Kirkii_Version3_Juiced.00g004820.m01.polypeptide, Kirkii_Version3_Juiced.00g004790.m01.polypeptide
OG0000119	Grai_05G0194701	Kirkii_Version3_Juiced.00g102460.m01.polypeptide
OG0000119	Grai_01G0121201	Kirkii_Version3_Juiced.00g012260.m01.polypeptide
OG0000120	Grai_05G0327201	Kirkii_Version3_Juiced.00g116100.m01.polypeptide
OG0000120	Grai_10G0283801	Kirkii_Version3_Juiced.00g258310.m01.polypeptide
OG0000120	Grai_13G0022101	Kirkii_Version3_Juiced.00g361310.m01.polypeptide
OG0000120	Grai_13G0114801	Kirkii_Version3_Juiced.00g371680.m01.polypeptide
OG0000120	Grai_04G0089501	Kirkii_Version3_Juiced.00g036020.m01.polypeptide
OG0000120	Grai_09G0191701	Kirkii_Version3_Juiced.00g244320.m01.polypeptide
OG0000120	Grai_02G0167001	Kirkii_Version3_Juiced.00g046910.m01.polypeptide
OG0000120	Grai_08G0004801	Kirkii_Version3_Juiced.00g196980.m01.polypeptide
OG0000120	Grai_05G0101001	Kirkii_Version3_Juiced.00g092180.m01.polypeptide
OG0000121	Grai_13G0197301	Kirkii_Version3_Juiced.00g378020.m01.polypeptide
OG0000121	Grai_05G0412801	Kirkii_Version3_Juiced.00g122460.m01.polypeptide
OG0000121	Grai_01G0069801	Kirkii_Version3_Juiced.00g007300.m01.polypeptide
OG0000121	Grai_06G0166201	Kirkii_Version3_Juiced.00g165390.m01.polypeptide
OG0000121	Grai_05G0173001	Kirkii_Version3_Juiced.00g100450.m01.polypeptide
OG0000121	Grai_12G0206701	Kirkii_Version3_Juiced.00g340710.m01.polypeptide
OG0000121	Grai_03G0158101	Kirkii_Version3_Juiced.00g068240.m01.polypeptide
OG0000121	Grai_04G0097901	Kirkii_Version3_Juiced.00g036830.m01.polypeptide
OG0000122	Grai_05G0209801	Kirkii_Version3_Juiced.00g104090.m01.polypeptide
OG0000122	Grai_11G0244801	Kirkii_Version3_Juiced.00g181750.m01.polypeptide, Kirkii_Version3_Juiced.00g302100.m01.polypeptide, Kirkii_Version3_Juiced.00g302110.m01.polypeptide
OG0000122	Grai_07G0102001	Kirkii_Version3_Juiced.00g178240.m01.polypeptide
OG0000122	Grai_05G0278601	Kirkii_Version3_Juiced.00g013170.m01.polypeptide
OG0000123	Grai_03G0216601	Kirkii_Version3_Juiced.00g073200.m01.polypeptide
OG0000123	Grai_09G0213001	Kirkii_Version3_Juiced.00g246490.m01.polypeptide
OG0000123	Grai_09G0069701, Grai_09G0069201, Grai_09G0069301	Kirkii_Version3_Juiced.00g233310.m01.polypeptide, Kirkii_Version3_Juiced.00g233250.m01.polypeptide, Kirkii_Version3_Juiced.00g233260.m01.polypeptide, Kirkii_Version3_Juiced.00g233280.m01.polypeptide
OG0000123	Grai_09G0069601	Kirkii_Version3_Juiced.00g233320.m01.polypeptide
OG0000123	Grai_12G0059101, Grai_11G0216301	Kirkii_Version3_Juiced.00g304520.m01.polypeptide, Kirkii_Version3_Juiced.00g359820.m01.polypeptide, Kirkii_Version3_Juiced.00g348630.m01.polypeptide
OG0000124	Grai_10G0252901	Kirkii_Version3_Juiced.00g023800.m01.polypeptide, Kirkii_Version3_Juiced.00g261330.m01.polypeptide, Kirkii_Version3_Juiced.00g183170.m01.polypeptide, Kirkii_Version3_Juiced.00g090040.m01.polypeptide
OG0000124	Grai_07G0161601	Kirkii_Version3_Juiced.00g183190.m01.polypeptide
OG0000125	Grai_06G0248301, Grai_07G0260701	Kirkii_Version3_Juiced.00g264210.m01.polypeptide
OG0000125	Grai_04G0203801	Kirkii_Version3_Juiced.00g242120.m01.polypeptide
OG0000126	Grai_10G0143001, Grai_10G0142701	Kirkii_Version3_Juiced.00g271800.m01.polypeptide
OG0000126	Grai_10G0298801, Grai_10G0301601, Grai_10G0302501, Grai_10G0298601, Grai_10G0300701, Grai_10G0301001, Grai_10G0300901, Grai_10G0299301, Grai_10G0302101, Grai_10G0301901, Grai_10G0300601, Grai_10G0305401, Grai_10G0305501, Grai_10G0302301, Grai_10G0301101	Kirkii_Version3_Juiced.00g256870.m01.polypeptide
OG0000126	Grai_12G0115301	Kirkii_Version3_Juiced.00g353100.m01.polypeptide
OG0000126	Grai_04G0192901	Kirkii_Version3_Juiced.00g153990.m01.polypeptide
OG0000128	Grai_09G0177801, Grai_06G0171801, Grai_13G0061901, Grai_01G0213301, Grai_06G0161301, Grai_02G0205301, Grai_02G0064901, Grai_03G0134301, Grai_08G0190001, Grai_03G0135701, Grai_02G0048201, Grai_09G0089601, Grai_11G0085001, Grai_06G0238301, Grai_03G0224501, Grai_13G0143401, Grai_02G0135301, Grai_07G0169601, Grai_04G0132901, Grai_05G0256701, Grai_12G0173301, Grai_02G0065001, Grai_03G0172101, Grai_03G…	Kirkii_Version3_Juiced.00g138020.m01.polypeptide
OG0000129	Grai_11G0043001, Grai_11G0043201, Grai_11G0042801	Kirkii_Version3_Juiced.00g321940.m01.polypeptide
OG0000129	Grai_11G0042901	Kirkii_Version3_Juiced.00g321950.m01.polypeptide
OG0000129	Grai_01G0047701	Kirkii_Version3_Juiced.00g004950.m01.polypeptide
OG0000130	Grai_03G0049401	Kirkii_Version3_Juiced.00g057410.m01.polypeptide
OG0000130	Grai_09G0084501, Grai_09G0084401	Kirkii_Version3_Juiced.00g234400.m01.polypeptide
OG0000130	Grai_09G0268901	Kirkii_Version3_Juiced.00g252720.m01.polypeptide
OG0000130	Grai_09G0268801	Kirkii_Version3_Juiced.00g252710.m01.polypeptide
OG0000131	Grai_Contig00294G0000301, Grai_01G0200301, Grai_01G0199801, Grai_01G0200501	Kirkii_Version3_Juiced.00g020730.m01.polypeptide, Kirkii_Version3_Juiced.00g020710.m01.polypeptide
OG0000131	Grai_Contig00294G0000201, Grai_01G0199901, Grai_01G0200601, Grai_01G0200401	Kirkii_Version3_Juiced.00g020740.m01.polypeptide, Kirkii_Version3_Juiced.00g020690.m01.polypeptide, Kirkii_Version3_Juiced.00g020720.m01.polypeptide
OG0000131	Grai_12G0040801, Grai_12G0041301, Grai_11G0276201, Grai_12G0041601	Kirkii_Version3_Juiced.00g346650.m01.polypeptide
OG0000131	Grai_12G0041001, Grai_12G0041501, Grai_12G0041101	Kirkii_Version3_Juiced.00g346760.m01.polypeptide
OG0000132	Grai_13G0296001	Kirkii_Version3_Juiced.00g388110.m01.polypeptide, Kirkii_Version3_Juiced.00g388080.m01.polypeptide
OG0000132	Grai_13G0295901	Kirkii_Version3_Juiced.00g388060.m01.polypeptide, Kirkii_Version3_Juiced.00g388090.m01.polypeptide
OG0000132	Grai_13G0296401, Grai_13G0296301	Kirkii_Version3_Juiced.00g388120.m01.polypeptide
OG0000132	Grai_04G0170201	Kirkii_Version3_Juiced.00g168790.m01.polypeptide
OG0000134	Grai_13G0282601	Kirkii_Version3_Juiced.00g386650.m01.polypeptide, Kirkii_Version3_Juiced.00g386670.m01.polypeptide
OG0000134	Grai_13G0282701	Kirkii_Version3_Juiced.00g386660.m01.polypeptide, Kirkii_Version3_Juiced.00g386640.m01.polypeptide, Kirkii_Version3_Juiced.00g386680.m01.polypeptide, Kirkii_Version3_Juiced.00g386690.m01.polypeptide, Kirkii_Version3_Juiced.00g386630.m01.polypeptide
OG0000134	Grai_09G0037201, Grai_09G0037101	Kirkii_Version3_Juiced.00g230300.m01.polypeptide, Kirkii_Version3_Juiced.00g230330.m01.polypeptide
OG0000134	Grai_10G0233001	Kirkii_Version3_Juiced.00g263130.m01.polypeptide
OG0000134	Grai_10G0232801, Grai_10G0233401	Kirkii_Version3_Juiced.00g263120.m01.polypeptide
OG0000134	Grai_10G0232001, Grai_10G0232701	Kirkii_Version3_Juiced.00g263180.m01.polypeptide
OG0000134	Grai_10G0232101	Kirkii_Version3_Juiced.00g263200.m01.polypeptide, Kirkii_Version3_Juiced.00g263210.m01.polypeptide
OG0000135	Grai_01G0148001, Grai_10G0260801, Grai_11G0006601, Grai_04G0105301, Grai_09G0178801	Kirkii_Version3_Juiced.00g243120.m01.polypeptide
OG0000135	Grai_10G0124201, Grai_04G0209301	Kirkii_Version3_Juiced.00g061330.m01.polypeptide, Kirkii_Version3_Juiced.00g152490.m01.polypeptide, Kirkii_Version3_Juiced.00g037250.m01.polypeptide
OG0000136	Grai_13G0304701	Kirkii_Version3_Juiced.00g389010.m01.polypeptide
OG0000136	Grai_08G0266301	Kirkii_Version3_Juiced.00g220400.m01.polypeptide
OG0000136	Grai_02G0184501	Kirkii_Version3_Juiced.00g048740.m01.polypeptide
OG0000136	Grai_05G0113801	Kirkii_Version3_Juiced.00g093710.m01.polypeptide
OG0000136	Grai_09G0273401	Kirkii_Version3_Juiced.00g253110.m01.polypeptide
OG0000136	Grai_03G0051301	Kirkii_Version3_Juiced.00g266880.m01.polypeptide
OG0000136	Grai_11G0251101	Kirkii_Version3_Juiced.00g300880.m01.polypeptide
OG0000136	Grai_07G0115701	Kirkii_Version3_Juiced.00g179200.m01.polypeptide
OG0000137	Grai_12G0169801, Grai_11G0269401, Grai_08G0090901	Kirkii_Version3_Juiced.00g299130.m01.polypeptide
OG0000137	Grai_07G0233401	Kirkii_Version3_Juiced.00g337770.m01.polypeptide, Kirkii_Version3_Juiced.00g190060.m01.polypeptide
OG0000138	Grai_05G0307401	Kirkii_Version3_Juiced.00g113950.m01.polypeptide
OG0000138	Grai_05G0081501	Kirkii_Version3_Juiced.00g090000.m01.polypeptide
OG0000138	Grai_01G0216801	Kirkii_Version3_Juiced.00g022430.m01.polypeptide
OG0000138	Grai_11G0115801	Kirkii_Version3_Juiced.00g314130.m01.polypeptide
OG0000138	Grai_11G0115901	Kirkii_Version3_Juiced.00g314120.m01.polypeptide
OG0000138	Grai_13G0135301	Kirkii_Version3_Juiced.00g370000.m01.polypeptide
OG0000139	Grai_03G0276901, Grai_03G0277601, Grai_03G0276101, Grai_03G0276501	Kirkii_Version3_Juiced.00g079270.m01.polypeptide
OG0000139	Grai_03G0277501	Kirkii_Version3_Juiced.00g079280.m01.polypeptide
OG0000139	Grai_03G0276601	Kirkii_Version3_Juiced.00g266050.m01.polypeptide, Kirkii_Version3_Juiced.00g266010.m01.polypeptide
OG0000139	Grai_03G0277301	Kirkii_Version3_Juiced.00g266060.m01.polypeptide, Kirkii_Version3_Juiced.00g266030.m01.polypeptide, Kirkii_Version3_Juiced.00g266070.m01.polypeptide, Kirkii_Version3_Juiced.00g079320.m01.polypeptide
OG0000139	Grai_03G0277401	Kirkii_Version3_Juiced.00g079330.m01.polypeptide
OG0000139	Grai_03G0277701, Grai_03G0276001, Grai_03G0277001, Grai_03G0276401, Grai_03G0277901	Kirkii_Version3_Juiced.00g079260.m01.polypeptide
OG0000139	Grai_03G0276701	Kirkii_Version3_Juiced.00g079290.m01.polypeptide
OG0000139	Grai_03G0277201	Kirkii_Version3_Juiced.00g266040.m01.polypeptide, Kirkii_Version3_Juiced.00g266080.m01.polypeptide
OG0000139	Grai_03G0275801	Kirkii_Version3_Juiced.00g079310.m01.polypeptide
OG0000139	Grai_03G0276301	Kirkii_Version3_Juiced.00g079250.m01.polypeptide
OG0000139	Grai_03G0277101	Kirkii_Version3_Juiced.00g266090.m01.polypeptide
OG0000140	Grai_11G0337901	Kirkii_Version3_Juiced.00g291530.m01.polypeptide, Kirkii_Version3_Juiced.00g291520.m01.polypeptide
OG0000140	Grai_07G0042001, Grai_07G0041801	Kirkii_Version3_Juiced.00g172050.m01.polypeptide, Kirkii_Version3_Juiced.00g204410.m01.polypeptide
OG0000140	Grai_07G0042101	Kirkii_Version3_Juiced.00g172870.m01.polypeptide
OG0000140	Grai_13G0087301	Kirkii_Version3_Juiced.00g367630.m01.polypeptide
OG0000140	Grai_13G0090601	Kirkii_Version3_Juiced.00g367640.m01.polypeptide
OG0000140	Grai_13G0090801	Kirkii_Version3_Juiced.00g367360.m01.polypeptide, Kirkii_Version3_Juiced.00g366660.m01.polypeptide
OG0000140	Grai_13G0090301	Kirkii_Version3_Juiced.00g275490.m01.polypeptide
OG0000140	Grai_08G0045101, Grai_08G0045201, Grai_05G0420801, Grai_08G0044901, Grai_08G0055201, Grai_08G0049701	Kirkii_Version3_Juiced.00g202200.m01.polypeptide, Kirkii_Version3_Juiced.00g201830.m01.polypeptide, Kirkii_Version3_Juiced.00g202210.m01.polypeptide, Kirkii_Version3_Juiced.00g202250.m01.polypeptide
OG0000142	Grai_03G0008001, Grai_03G0008101, Grai_03G0007501, Grai_03G0007401, Grai_13G0020301	Kirkii_Version3_Juiced.00g361160.m01.polypeptide
OG0000143	Grai_05G0383901	Kirkii_Version3_Juiced.00g120440.m01.polypeptide
OG0000143	Grai_05G0410501, Grai_05G0410601	Kirkii_Version3_Juiced.00g120470.m01.polypeptide, Kirkii_Version3_Juiced.00g120490.m01.polypeptide
OG0000143	Grai_09G0039501	Kirkii_Version3_Juiced.00g230640.m01.polypeptide
OG0000143	Grai_09G0039701	Kirkii_Version3_Juiced.00g230670.m01.polypeptide, Kirkii_Version3_Juiced.00g230650.m01.polypeptide
OG0000143	Grai_09G0009701	Kirkii_Version3_Juiced.00g227420.m01.polypeptide
OG0000143	Grai_09G0039401, Grai_09G0039101	Kirkii_Version3_Juiced.00g230580.m01.polypeptide, Kirkii_Version3_Juiced.00g230630.m01.polypeptide, Kirkii_Version3_Juiced.00g230550.m01.polypeptide, Kirkii_Version3_Juiced.00g230610.m01.polypeptide, Kirkii_Version3_Juiced.00g230620.m01.polypeptide
OG0000145	Grai_01G0081401	Kirkii_Version3_Juiced.00g008520.m01.polypeptide, Kirkii_Version3_Juiced.00g008530.m01.polypeptide
OG0000145	Grai_01G0082901	Kirkii_Version3_Juiced.00g008710.m01.polypeptide
OG0000145	Grai_01G0080401	Kirkii_Version3_Juiced.00g008570.m01.polypeptide
OG0000145	Grai_01G0082601	Kirkii_Version3_Juiced.00g008670.m01.polypeptide
OG0000145	Grai_03G0011201	Kirkii_Version3_Juiced.00g053580.m01.polypeptide
OG0000145	Grai_03G0011301	Kirkii_Version3_Juiced.00g053590.m01.polypeptide, Kirkii_Version3_Juiced.00g058550.m01.polypeptide, Kirkii_Version3_Juiced.00g058570.m01.polypeptide
OG0000145	Grai_03G0059801, Grai_03G0059301, Grai_03G0059701, Grai_03G0059601	Kirkii_Version3_Juiced.00g058610.m01.polypeptide, Kirkii_Version3_Juiced.00g058560.m01.polypeptide
OG0000145	Grai_03G0011101, Grai_03G0011001	Kirkii_Version3_Juiced.00g058060.m01.polypeptide
OG0000145	Grai_03G0010901	Kirkii_Version3_Juiced.00g053570.m01.polypeptide, Kirkii_Version3_Juiced.00g053470.m01.polypeptide, Kirkii_Version3_Juiced.00g053450.m01.polypeptide
OG0000145	Grai_13G0192201	Kirkii_Version3_Juiced.00g377480.m01.polypeptide, Kirkii_Version3_Juiced.00g377320.m01.polypeptide
OG0000145	Grai_13G0192501	Kirkii_Version3_Juiced.00g377490.m01.polypeptide
OG0000145	Grai_13G0191901	Kirkii_Version3_Juiced.00g377650.m01.polypeptide, Kirkii_Version3_Juiced.00g377460.m01.polypeptide
OG0000147	Grai_05G0218801	Kirkii_Version3_Juiced.00g105070.m01.polypeptide
OG0000147	Grai_05G0280201	Kirkii_Version3_Juiced.00g111130.m01.polypeptide, Kirkii_Version3_Juiced.00g105010.m01.polypeptide
OG0000147	Grai_06G0024201	Kirkii_Version3_Juiced.00g128590.m01.polypeptide
OG0000147	Grai_03G0104601	Kirkii_Version3_Juiced.00g062930.m01.polypeptide
OG0000147	Grai_01G0105501	Kirkii_Version3_Juiced.00g010790.m01.polypeptide
OG0000149	Grai_07G0141301	Kirkii_Version3_Juiced.00g181330.m01.polypeptide
OG0000149	Grai_08G0169201	Kirkii_Version3_Juiced.00g356620.m01.polypeptide, Kirkii_Version3_Juiced.00g211950.m01.polypeptide
OG0000149	Grai_11G0006101	Kirkii_Version3_Juiced.00g326710.m01.polypeptide
OG0000149	Grai_09G0180401	Kirkii_Version3_Juiced.00g243210.m01.polypeptide
OG0000149	Grai_04G0103101	Kirkii_Version3_Juiced.00g037140.m01.polypeptide
OG0000149	Grai_03G0072301	Kirkii_Version3_Juiced.00g060050.m01.polypeptide
OG0000150	Grai_07G0142401	Kirkii_Version3_Juiced.00g181410.m01.polypeptide
OG0000150	Grai_11G0277201	Kirkii_Version3_Juiced.00g298280.m01.polypeptide
OG0000150	Grai_13G0156301, Grai_13G0156401	Kirkii_Version3_Juiced.00g374220.m01.polypeptide, Kirkii_Version3_Juiced.00g374210.m01.polypeptide
OG0000150	Grai_08G0268001	Kirkii_Version3_Juiced.00g220560.m01.polypeptide
OG0000150	Grai_13G0242301	Kirkii_Version3_Juiced.00g382320.m01.polypeptide
OG0000150	Grai_09G0285801	Kirkii_Version3_Juiced.00g263480.m01.polypeptide, Kirkii_Version3_Juiced.00g254280.m01.polypeptide
OG0000151	Grai_09G0259001	Kirkii_Version3_Juiced.00g251660.m01.polypeptide
OG0000151	Grai_08G0278501	Kirkii_Version3_Juiced.00g221580.m01.polypeptide
OG0000151	Grai_13G0235401	Kirkii_Version3_Juiced.00g381670.m01.polypeptide
OG0000152	Grai_05G0370701	Kirkii_Version3_Juiced.00g119640.m01.polypeptide
OG0000152	Grai_05G0371001	Kirkii_Version3_Juiced.00g119660.m01.polypeptide
OG0000152	Grai_03G0132301	Kirkii_Version3_Juiced.00g065030.m01.polypeptide
OG0000152	Grai_10G0141901	Kirkii_Version3_Juiced.00g271920.m01.polypeptide
OG0000152	Grai_10G0142001	Kirkii_Version3_Juiced.00g271940.m01.polypeptide
OG0000158	Grai_08G0095101	Kirkii_Version3_Juiced.00g205750.m01.polypeptide
OG0000158	Grai_05G0071401, Grai_05G0071501	Kirkii_Version3_Juiced.00g088790.m01.polypeptide
OG0000158	Grai_02G0199201	Kirkii_Version3_Juiced.00g050250.m01.polypeptide
OG0000158	Grai_01G0102101	Kirkii_Version3_Juiced.00g319470.m01.polypeptide, Kirkii_Version3_Juiced.00g319460.m01.polypeptide, Kirkii_Version3_Juiced.00g010550.m01.polypeptide
OG0000159	Grai_01G0043001, Grai_01G0042901, Grai_01G0042801, Grai_01G0042601, Grai_01G0042701, Grai_01G0042501	Kirkii_Version3_Juiced.00g004270.m01.polypeptide
OG0000160	Grai_08G0233001	Kirkii_Version3_Juiced.00g217090.m01.polypeptide, Kirkii_Version3_Juiced.00g333750.m01.polypeptide, Kirkii_Version3_Juiced.00g333760.m01.polypeptide
OG0000161	Grai_13G0001901	Kirkii_Version3_Juiced.00g370500.m01.polypeptide
OG0000161	Grai_01G0224101	Kirkii_Version3_Juiced.00g023090.m01.polypeptide
OG0000161	Grai_02G0099401	Kirkii_Version3_Juiced.00g040300.m01.polypeptide
OG0000161	Grai_10G0240801	Kirkii_Version3_Juiced.00g262380.m01.polypeptide
OG0000161	Grai_05G0302301	Kirkii_Version3_Juiced.00g113230.m01.polypeptide
OG0000161	Grai_05G0287301, Grai_05G0245901	Kirkii_Version3_Juiced.00g107730.m01.polypeptide, Kirkii_Version3_Juiced.00g111770.m01.polypeptide
OG0000162	Grai_05G0304001	Kirkii_Version3_Juiced.00g113640.m01.polypeptide, Kirkii_Version3_Juiced.00g113600.m01.polypeptide
OG0000162	Grai_05G0304601, Grai_05G0304401, Grai_01G0071301	Kirkii_Version3_Juiced.00g113630.m01.polypeptide
OG0000162	Grai_05G0304101	Kirkii_Version3_Juiced.00g113670.m01.polypeptide
OG0000162	Grai_11G0121801	Kirkii_Version3_Juiced.00g313500.m01.polypeptide, Kirkii_Version3_Juiced.00g313510.m01.polypeptide
OG0000162	Grai_11G0118801, Grai_04G0104801	Kirkii_Version3_Juiced.00g313870.m01.polypeptide, Kirkii_Version3_Juiced.00g313850.m01.polypeptide, Kirkii_Version3_Juiced.00g313880.m01.polypeptide
OG0000162	Grai_11G0122401, Grai_11G0121901, Grai_11G0122101, Grai_11G0122001	Kirkii_Version3_Juiced.00g313470.m01.polypeptide
OG0000162	Grai_04G0226801	Kirkii_Version3_Juiced.00g142170.m01.polypeptide
OG0000163	Grai_06G0035701	Kirkii_Version3_Juiced.00g129840.m01.polypeptide
OG0000163	Grai_13G0057201	Kirkii_Version3_Juiced.00g364740.m01.polypeptide
OG0000163	Grai_12G0018101	Kirkii_Version3_Juiced.00g344600.m01.polypeptide
OG0000163	Grai_03G0251301	Kirkii_Version3_Juiced.00g076580.m01.polypeptide
OG0000163	Grai_12G0106601	Kirkii_Version3_Juiced.00g351850.m01.polypeptide
OG0000164	Grai_05G0258201	Kirkii_Version3_Juiced.00g109280.m01.polypeptide, Kirkii_Version3_Juiced.00g109290.m01.polypeptide, Kirkii_Version3_Juiced.00g109310.m01.polypeptide, Kirkii_Version3_Juiced.00g109300.m01.polypeptide, Kirkii_Version3_Juiced.00g109250.m01.polypeptide
OG0000164	Grai_05G0259801, Grai_05G0259501, Grai_05G0259101, Grai_05G0259901, Grai_05G0259301, Grai_05G0259701, Grai_05G0258601, Grai_05G0258701, Grai_05G0259401, Grai_05G0259601, Grai_05G0258501, Grai_05G0260001, Grai_05G0259201, Grai_05G0259001, Grai_05G0258401, Grai_05G0258301, Grai_05G0258901, Grai_05G0258801	Kirkii_Version3_Juiced.00g109260.m01.polypeptide, Kirkii_Version3_Juiced.00g109270.m01.polypeptide
OG0000164	Grai_05G0267701	Kirkii_Version3_Juiced.00g109950.m01.polypeptide
OG0000164	Grai_05G0260101	Kirkii_Version3_Juiced.00g109320.m01.polypeptide
OG0000165	Grai_07G0096401	Kirkii_Version3_Juiced.00g177970.m01.polypeptide
OG0000166	Grai_12G0292201	Kirkii_Version3_Juiced.00g331580.m01.polypeptide
OG0000166	Grai_04G0246101	Kirkii_Version3_Juiced.00g147200.m01.polypeptide
OG0000166	Grai_02G0118501	Kirkii_Version3_Juiced.00g042460.m01.polypeptide
OG0000166	Grai_13G0032701	Kirkii_Version3_Juiced.00g362350.m01.polypeptide
OG0000167	Grai_10G0064801, Grai_05G0142601	Kirkii_Version3_Juiced.00g097230.m01.polypeptide, Kirkii_Version3_Juiced.00g278650.m01.polypeptide
OG0000167	Grai_06G0129801	Kirkii_Version3_Juiced.00g138010.m01.polypeptide
OG0000167	Grai_13G0247801	Kirkii_Version3_Juiced.00g382840.m01.polypeptide
OG0000167	Grai_13G0247701	Kirkii_Version3_Juiced.00g382830.m01.polypeptide
OG0000167	Grai_05G0063501	Kirkii_Version3_Juiced.00g087920.m01.polypeptide
OG0000167	Grai_13G0251001	Kirkii_Version3_Juiced.00g383150.m01.polypeptide
OG0000167	Grai_05G0057401	Kirkii_Version3_Juiced.00g087240.m01.polypeptide
OG0000167	Grai_06G0122601	Kirkii_Version3_Juiced.00g137420.m01.polypeptide
OG0000168	Grai_03G0211701	Kirkii_Version3_Juiced.00g072670.m01.polypeptide
OG0000168	Grai_09G0030001	Kirkii_Version3_Juiced.00g229580.m01.polypeptide
OG0000168	Grai_12G0063801	Kirkii_Version3_Juiced.00g348990.m01.polypeptide
OG0000168	Grai_11G0321301	Kirkii_Version3_Juiced.00g293250.m01.polypeptide
OG0000168	Grai_04G0184801	Kirkii_Version3_Juiced.00g154750.m01.polypeptide
OG0000169	Grai_11G0371101	Kirkii_Version3_Juiced.00g288100.m01.polypeptide
OG0000169	Grai_08G0229001	Kirkii_Version3_Juiced.00g216740.m01.polypeptide
OG0000169	Grai_11G0370901, Grai_11G0370801, Grai_11G0371001, Grai_11G0370601, Grai_11G0370401, Grai_11G0370701, Grai_11G0370501, Grai_10G0141501, Grai_10G0156401	Kirkii_Version3_Juiced.00g288110.m01.polypeptide
OG0000169	Grai_12G0269401	Kirkii_Version3_Juiced.00g333990.m01.polypeptide
OG0000170	Grai_07G0062001	Kirkii_Version3_Juiced.00g174630.m01.polypeptide, Kirkii_Version3_Juiced.00g174660.m01.polypeptide, Kirkii_Version3_Juiced.00g174640.m01.polypeptide
OG0000170	Grai_07G0061701	Kirkii_Version3_Juiced.00g174720.m01.polypeptide, Kirkii_Version3_Juiced.00g174600.m01.polypeptide
OG0000170	Grai_03G0074601, Grai_02G0185001	Kirkii_Version3_Juiced.00g048780.m01.polypeptide
OG0000170	Grai_03G0074701	Kirkii_Version3_Juiced.00g060230.m01.polypeptide
OG0000171	Grai_07G0167501, Grai_09G0127501	Kirkii_Version3_Juiced.00g238210.m01.polypeptide, Kirkii_Version3_Juiced.00g183670.m01.polypeptide
OG0000171	Grai_01G0138901, Grai_09G0155901, Grai_02G0099101	Kirkii_Version3_Juiced.00g014950.m01.polypeptide
OG0000171	Grai_11G0223201, Grai_08G0064601	Kirkii_Version3_Juiced.00g303990.m01.polypeptide
OG0000172	Grai_12G0089501	Kirkii_Version3_Juiced.00g350870.m01.polypeptide
OG0000172	Grai_10G0109701	Kirkii_Version3_Juiced.00g274320.m01.polypeptide
OG0000172	Grai_04G0153701	Kirkii_Version3_Juiced.00g167460.m01.polypeptide
OG0000172	Grai_04G0153601	Kirkii_Version3_Juiced.00g167450.m01.polypeptide
OG0000172	Grai_07G0005401	Kirkii_Version3_Juiced.00g169730.m01.polypeptide
OG0000172	Grai_07G0291801	Kirkii_Version3_Juiced.00g196290.m01.polypeptide
OG0000173	Grai_13G0095901	Kirkii_Version3_Juiced.00g368080.m01.polypeptide
OG0000173	Grai_06G0029401	Kirkii_Version3_Juiced.00g129120.m01.polypeptide
OG0000178	Grai_04G0130601	Kirkii_Version3_Juiced.00g039890.m01.polypeptide
OG0000178	Grai_04G0041201, Grai_04G0041301	Kirkii_Version3_Juiced.00g032050.m01.polypeptide
OG0000178	Grai_11G0017501	Kirkii_Version3_Juiced.00g325550.m01.polypeptide
OG0000178	Grai_11G0017401	Kirkii_Version3_Juiced.00g325570.m01.polypeptide
OG0000178	Grai_02G0114401	Kirkii_Version3_Juiced.00g042080.m01.polypeptide
OG0000178	Grai_09G0250701	Kirkii_Version3_Juiced.00g250760.m01.polypeptide, Kirkii_Version3_Juiced.00g042060.m01.polypeptide
OG0000179	Grai_06G0075201	Kirkii_Version3_Juiced.00g133700.m01.polypeptide
OG0000179	Grai_05G0025301	Kirkii_Version3_Juiced.00g083900.m01.polypeptide
OG0000179	Grai_07G0287301	Kirkii_Version3_Juiced.00g195870.m01.polypeptide
OG0000179	Grai_11G0194201	Kirkii_Version3_Juiced.00g306510.m01.polypeptide
OG0000179	Grai_10G0103401	Kirkii_Version3_Juiced.00g274800.m01.polypeptide
OG0000179	Grai_13G0037501	Kirkii_Version3_Juiced.00g362850.m01.polypeptide
OG0000180	Grai_07G0088101	Kirkii_Version3_Juiced.00g177170.m01.polypeptide
OG0000180	Grai_07G0195901, Grai_07G0196001, Grai_02G0078401, Grai_02G0078201, Grai_02G0078001, Grai_02G0077601, Grai_02G0077501, Grai_02G0078101, Grai_07G0193001	Kirkii_Version3_Juiced.00g185850.m01.polypeptide
OG0000181	Grai_10G0012801, Grai_09G0096501, Grai_05G0181801	Kirkii_Version3_Juiced.00g101260.m01.polypeptide
OG0000181	Grai_08G0188701	Kirkii_Version3_Juiced.00g200510.m01.polypeptide
OG0000181	Grai_09G0232601	Kirkii_Version3_Juiced.00g248840.m01.polypeptide
OG0000182	Grai_12G0315601	Kirkii_Version3_Juiced.00g191530.m01.polypeptide
OG0000182	Grai_08G0186201	Kirkii_Version3_Juiced.00g213290.m01.polypeptide
OG0000182	Grai_11G0307701	Kirkii_Version3_Juiced.00g294730.m01.polypeptide
OG0000182	Grai_02G0203501	Kirkii_Version3_Juiced.00g050490.m01.polypeptide
OG0000183	Grai_01G0111101	Kirkii_Version3_Juiced.00g011310.m01.polypeptide
OG0000183	Grai_04G0049401	Kirkii_Version3_Juiced.00g032800.m01.polypeptide
OG0000183	Grai_02G0001101	Kirkii_Version3_Juiced.00g147230.m01.polypeptide, Kirkii_Version3_Juiced.00g370620.m01.polypeptide
OG0000185	Grai_03G0241301, Grai_09G0124001, Grai_03G0067301, Grai_05G0306501	Kirkii_Version3_Juiced.00g210380.m01.polypeptide, Kirkii_Version3_Juiced.00g369000.m01.polypeptide, Kirkii_Version3_Juiced.00g382040.m01.polypeptide, Kirkii_Version3_Juiced.00g207760.m01.polypeptide, Kirkii_Version3_Juiced.00g249940.m01.polypeptide, Kirkii_Version3_Juiced.00g316450.m01.polypeptide
OG0000185	Grai_07G0074801	Kirkii_Version3_Juiced.00g140250.m01.polypeptide, Kirkii_Version3_Juiced.00g261360.m01.polypeptide, Kirkii_Version3_Juiced.00g234950.m01.polypeptide
OG0000185	Grai_03G0055401, Grai_12G0227301, Grai_07G0152001, Grai_10G0233101, Grai_02G0190001, Grai_08G0078201, Grai_01G0176801, Grai_09G0087701, Grai_12G0117001	Kirkii_Version3_Juiced.00g371610.m01.polypeptide, Kirkii_Version3_Juiced.00g309530.m01.polypeptide
OG0000185	Grai_05G0308001	Kirkii_Version3_Juiced.00g105130.m01.polypeptide
OG0000185	Grai_13G0128101, Grai_08G0250201	Kirkii_Version3_Juiced.00g267280.m01.polypeptide, Kirkii_Version3_Juiced.00g233170.m01.polypeptide, Kirkii_Version3_Juiced.00g384140.m01.polypeptide
OG0000186	Grai_13G0171601	Kirkii_Version3_Juiced.00g375680.m01.polypeptide, Kirkii_Version3_Juiced.00g375720.m01.polypeptide
OG0000186	Grai_08G0302401, Grai_08G0302501	Kirkii_Version3_Juiced.00g223970.m01.polypeptide
OG0000186	Grai_01G0106301	Kirkii_Version3_Juiced.00g010850.m01.polypeptide
OG0000186	Grai_01G0106501	Kirkii_Version3_Juiced.00g010870.m01.polypeptide
OG0000187	Grai_12G0143801	Kirkii_Version3_Juiced.00g358290.m01.polypeptide
OG0000187	Grai_12G0140301	Kirkii_Version3_Juiced.00g358300.m01.polypeptide
OG0000187	Grai_05G0328201	Kirkii_Version3_Juiced.00g116260.m01.polypeptide, Kirkii_Version3_Juiced.00g116240.m01.polypeptide, Kirkii_Version3_Juiced.00g116250.m01.polypeptide, Kirkii_Version3_Juiced.00g116230.m01.polypeptide
OG0000187	Grai_11G0300401	Kirkii_Version3_Juiced.00g295600.m01.polypeptide
OG0000187	Grai_11G0300601	Kirkii_Version3_Juiced.00g093270.m01.polypeptide
OG0000187	Grai_12G0140101, Grai_05G0386301, Grai_05G0386701	Kirkii_Version3_Juiced.00g358310.m01.polypeptide
OG0000188	Grai_02G0045401, Grai_06G0209601, Grai_02G0139101, Grai_08G0254801, Grai_06G0082601, Grai_11G0276801, Grai_11G0170901, Grai_13G0062001, Grai_06G0212801, Grai_08G0073101, Grai_04G0164601, Grai_07G0005001, Grai_12G0070001, Grai_03G0180301, Grai_01G0133701, Grai_02G0146401, Grai_12G0058601, Grai_12G0019101, Grai_10G0180101, Grai_07G0007501, Grai_13G0195201, Grai_10G0189401, Grai_01G0182401, Grai_04G…	Kirkii_Version3_Juiced.00g010470.m01.polypeptide
OG0000188	Grai_10G0086701, Grai_12G0297701, Grai_Contig00273G0000101	Kirkii_Version3_Juiced.00g140860.m01.polypeptide
OG0000189	Grai_01G0033801, Grai_01G0034501, Grai_01G0034901, Grai_01G0033901, Grai_01G0034201, Grai_01G0034401, Grai_01G0034601, Grai_01G0034101, Grai_01G0034301, Grai_01G0034801, Grai_01G0035101, Grai_01G0035001, Grai_01G0035401, Grai_01G0035201, Grai_01G0035301	Kirkii_Version3_Juiced.00g003640.m01.polypeptide, Kirkii_Version3_Juiced.00g003660.m01.polypeptide, Kirkii_Version3_Juiced.00g003570.m01.polypeptide, Kirkii_Version3_Juiced.00g003540.m01.polypeptide, Kirkii_Version3_Juiced.00g003560.m01.polypeptide, Kirkii_Version3_Juiced.00g003590.m01.polypeptide, Kirkii_Version3_Juiced.00g003600.m01.polypeptide, Kirkii_Version3_Juiced.00g003620.m01.polypeptide,…
OG0000189	Grai_08G0290401	Kirkii_Version3_Juiced.00g222760.m01.polypeptide
OG0000190	Grai_11G0006701	Kirkii_Version3_Juiced.00g243090.m01.polypeptide
OG0000191	Grai_02G0011001	Kirkii_Version3_Juiced.00g305800.m01.polypeptide, Kirkii_Version3_Juiced.00g148150.m01.polypeptide
OG0000191	Grai_03G0275201, Grai_11G0350601, Grai_11G0202701	Kirkii_Version3_Juiced.00g126830.m01.polypeptide
OG0000192	Grai_12G0242401, Grai_12G0243001	Kirkii_Version3_Juiced.00g336870.m01.polypeptide
OG0000192	Grai_12G0242801, Grai_12G0242601, Grai_12G0242701	Kirkii_Version3_Juiced.00g336940.m01.polypeptide, Kirkii_Version3_Juiced.00g336900.m01.polypeptide, Kirkii_Version3_Juiced.00g336910.m01.polypeptide, Kirkii_Version3_Juiced.00g336930.m01.polypeptide, Kirkii_Version3_Juiced.00g336950.m01.polypeptide, Kirkii_Version3_Juiced.00g336890.m01.polypeptide, Kirkii_Version3_Juiced.00g336920.m01.polypeptide
OG0000192	Grai_12G0242501, Grai_12G0242901	Kirkii_Version3_Juiced.00g336880.m01.polypeptide, Kirkii_Version3_Juiced.00g336960.m01.polypeptide
OG0000192	Grai_02G0140901	Kirkii_Version3_Juiced.00g044500.m01.polypeptide
OG0000192	Grai_02G0140701	Kirkii_Version3_Juiced.00g044490.m01.polypeptide
OG0000192	Grai_07G0244801	Kirkii_Version3_Juiced.00g191360.m01.polypeptide
OG0000193	Grai_07G0212701	Kirkii_Version3_Juiced.00g187900.m01.polypeptide
OG0000193	Grai_07G0076901	Kirkii_Version3_Juiced.00g176180.m01.polypeptide
OG0000193	Grai_05G0237401	Kirkii_Version3_Juiced.00g106880.m01.polypeptide
OG0000193	Grai_06G0039501	Kirkii_Version3_Juiced.00g130180.m01.polypeptide
OG0000193	Grai_05G0284601	Kirkii_Version3_Juiced.00g111560.m01.polypeptide
OG0000193	Grai_13G0060901	Kirkii_Version3_Juiced.00g365050.m01.polypeptide
OG0000193	Grai_03G0248101	Kirkii_Version3_Juiced.00g076380.m01.polypeptide
OG0000193	Grai_01G0013201	Kirkii_Version3_Juiced.00g001470.m01.polypeptide
OG0000194	Grai_01G0123801	Kirkii_Version3_Juiced.00g012450.m01.polypeptide
OG0000194	Grai_06G0005301	Kirkii_Version3_Juiced.00g126750.m01.polypeptide
OG0000194	Grai_05G0198401	Kirkii_Version3_Juiced.00g102860.m01.polypeptide
OG0000194	Grai_05G0293301	Kirkii_Version3_Juiced.00g112450.m01.polypeptide
OG0000194	Grai_03G0275701	Kirkii_Version3_Juiced.00g079230.m01.polypeptide
OG0000194	Grai_12G0033901	Kirkii_Version3_Juiced.00g346040.m01.polypeptide
OG0000194	Grai_10G0100001	Kirkii_Version3_Juiced.00g275080.m01.polypeptide
OG0000194	Grai_11G0203301	Kirkii_Version3_Juiced.00g305710.m01.polypeptide
OG0000195	Grai_10G0035401, Grai_10G0035501	Kirkii_Version3_Juiced.00g281300.m01.polypeptide
OG0000196	Grai_08G0060101	Kirkii_Version3_Juiced.00g202750.m01.polypeptide
OG0000196	Grai_07G0055001, Grai_07G0192701	Kirkii_Version3_Juiced.00g185840.m01.polypeptide
OG0000196	Grai_07G0088801	Kirkii_Version3_Juiced.00g177220.m01.polypeptide
OG0000196	Grai_11G0233401	Kirkii_Version3_Juiced.00g303120.m01.polypeptide
OG0000196	Grai_05G0186601	Kirkii_Version3_Juiced.00g101700.m01.polypeptide
OG0000196	Grai_06G0211301	Kirkii_Version3_Juiced.00g161630.m01.polypeptide
OG0000197	Grai_03G0231401	Kirkii_Version3_Juiced.00g074610.m01.polypeptide
OG0000197	Grai_03G0231001	Kirkii_Version3_Juiced.00g074570.m01.polypeptide
OG0000197	Grai_03G0231101	Kirkii_Version3_Juiced.00g074580.m01.polypeptide
OG0000197	Grai_03G0231201, Grai_03G0231301	Kirkii_Version3_Juiced.00g074600.m01.polypeptide
OG0000199	Grai_10G0207901, Grai_06G0180901, Grai_11G0167201, Grai_03G0121901, Grai_06G0125201, Grai_13G0117601, Grai_06G0092401, Grai_12G0101401, Grai_08G0125401, Grai_05G0306001, Grai_04G0100101, Grai_10G0121901, Grai_02G0131101, Grai_08G0137601, Grai_12G0125301, Grai_02G0084301, Grai_03G0197801, Grai_06G0196201, Grai_11G0141101, Grai_05G0355501, Grai_12G0087701, Grai_02G0121901, Grai_12G0102101, Grai_04G…	Kirkii_Version3_Juiced.00g122780.m01.polypeptide
OG0000199	Grai_06G0191001, Grai_10G0107001, Grai_10G0179001, Grai_08G0169701, Grai_03G0178101, Grai_06G0103001, Grai_05G0364101	Kirkii_Version3_Juiced.00g118430.m01.polypeptide
OG0000200	Grai_12G0274201	Kirkii_Version3_Juiced.00g333420.m01.polypeptide
OG0000200	Grai_11G0388701	Kirkii_Version3_Juiced.00g286290.m01.polypeptide
OG0000200	Grai_12G0136401	Kirkii_Version3_Juiced.00g295060.m01.polypeptide
OG0000201	Grai_01G0037101	Kirkii_Version3_Juiced.00g003850.m01.polypeptide
OG0000201	Grai_11G0049701	Kirkii_Version3_Juiced.00g322410.m01.polypeptide
OG0000201	Grai_13G0209101	Kirkii_Version3_Juiced.00g378900.m01.polypeptide
OG0000201	Grai_01G0036601	Kirkii_Version3_Juiced.00g003780.m01.polypeptide
OG0000201	Grai_01G0036701	Kirkii_Version3_Juiced.00g003790.m01.polypeptide
OG0000201	Grai_01G0037001	Kirkii_Version3_Juiced.00g003830.m01.polypeptide, Kirkii_Version3_Juiced.00g003840.m01.polypeptide
OG0000201	Grai_01G0036801	Kirkii_Version3_Juiced.00g003800.m01.polypeptide
OG0000202	Grai_12G0221201	Kirkii_Version3_Juiced.00g339350.m01.polypeptide
OG0000202	Grai_11G0361301	Kirkii_Version3_Juiced.00g289030.m01.polypeptide
OG0000202	Grai_11G0124601	Kirkii_Version3_Juiced.00g313190.m01.polypeptide
OG0000202	Grai_13G0229601	Kirkii_Version3_Juiced.00g380240.m01.polypeptide
OG0000202	Grai_13G0132601	Kirkii_Version3_Juiced.00g369900.m01.polypeptide
OG0000203	Grai_05G0208901	Kirkii_Version3_Juiced.00g103970.m01.polypeptide
OG0000203	Grai_11G0029201, Grai_13G0130901	Kirkii_Version3_Juiced.00g324130.m01.polypeptide, Kirkii_Version3_Juiced.00g054480.m01.polypeptide
OG0000204	Grai_12G0149001	Kirkii_Version3_Juiced.00g357490.m01.polypeptide
OG0000204	Grai_08G0137301	Kirkii_Version3_Juiced.00g209330.m01.polypeptide
OG0000204	Grai_02G0115601	Kirkii_Version3_Juiced.00g042280.m01.polypeptide
OG0000204	Grai_12G0288501	Kirkii_Version3_Juiced.00g331900.m01.polypeptide
OG0000204	Grai_09G0225101	Kirkii_Version3_Juiced.00g247990.m01.polypeptide
OG0000205	Grai_12G0232201	Kirkii_Version3_Juiced.00g209140.m01.polypeptide, Kirkii_Version3_Juiced.00g338120.m01.polypeptide
OG0000205	Grai_12G0232101	Kirkii_Version3_Juiced.00g338170.m01.polypeptide, Kirkii_Version3_Juiced.00g338130.m01.polypeptide, Kirkii_Version3_Juiced.00g338150.m01.polypeptide
OG0000205	Grai_05G0430701, Grai_05G0430601, Grai_05G0430901, Grai_05G0430201	Kirkii_Version3_Juiced.00g124810.m01.polypeptide, Kirkii_Version3_Juiced.00g124830.m01.polypeptide
OG0000205	Grai_12G0229101	Kirkii_Version3_Juiced.00g338520.m01.polypeptide
OG0000205	Grai_01G0245601, Grai_01G0245701, Grai_01G0245801	Kirkii_Version3_Juiced.00g025470.m01.polypeptide, Kirkii_Version3_Juiced.00g025480.m01.polypeptide, Kirkii_Version3_Juiced.00g025530.m01.polypeptide, Kirkii_Version3_Juiced.00g025520.m01.polypeptide, Kirkii_Version3_Juiced.00g025500.m01.polypeptide, Kirkii_Version3_Juiced.00g025450.m01.polypeptide, Kirkii_Version3_Juiced.00g025510.m01.polypeptide
OG0000206	Grai_04G0077901	Kirkii_Version3_Juiced.00g035220.m01.polypeptide
OG0000206	Grai_10G0307901, Grai_04G0165401, Grai_13G0018501	Kirkii_Version3_Juiced.00g360990.m01.polypeptide
OG0000206	Grai_06G0049801	Kirkii_Version3_Juiced.00g131070.m01.polypeptide
OG0000207	Grai_09G0199501	Kirkii_Version3_Juiced.00g245050.m01.polypeptide
OG0000207	Grai_11G0000901	Kirkii_Version3_Juiced.00g327240.m01.polypeptide
OG0000207	Grai_10G0307401, Grai_10G0307201, Grai_10G0307301	Kirkii_Version3_Juiced.00g256120.m01.polypeptide, Kirkii_Version3_Juiced.00g256140.m01.polypeptide, Kirkii_Version3_Juiced.00g256130.m01.polypeptide
OG0000207	Grai_06G0223101	Kirkii_Version3_Juiced.00g160580.m01.polypeptide
OG0000207	Grai_13G0018901	Kirkii_Version3_Juiced.00g361030.m01.polypeptide
OG0000208	Grai_11G0131201	Kirkii_Version3_Juiced.00g312550.m01.polypeptide
OG0000208	Grai_13G0218201, Grai_13G0218301, Grai_13G0233501, Grai_13G0233401, Grai_13G0233301	Kirkii_Version3_Juiced.00g379840.m01.polypeptide, Kirkii_Version3_Juiced.00g379870.m01.polypeptide, Kirkii_Version3_Juiced.00g379860.m01.polypeptide, Kirkii_Version3_Juiced.00g379850.m01.polypeptide
OG0000208	Grai_11G0131401	Kirkii_Version3_Juiced.00g312540.m01.polypeptide
OG0000209	Grai_01G0113801	Kirkii_Version3_Juiced.00g011570.m01.polypeptide
OG0000210	Grai_06G0244601	Kirkii_Version3_Juiced.00g158930.m01.polypeptide, Kirkii_Version3_Juiced.00g262860.m01.polypeptide
OG0000213	Grai_03G0060701	Kirkii_Version3_Juiced.00g058760.m01.polypeptide
OG0000213	Grai_03G0060601	Kirkii_Version3_Juiced.00g058750.m01.polypeptide
OG0000213	Grai_10G0209501	Kirkii_Version3_Juiced.00g265380.m01.polypeptide
OG0000213	Grai_01G0027701	Kirkii_Version3_Juiced.00g003020.m01.polypeptide
OG0000213	Grai_01G0027801	Kirkii_Version3_Juiced.00g003050.m01.polypeptide
OG0000213	Grai_01G0027401	Kirkii_Version3_Juiced.00g003040.m01.polypeptide
OG0000213	Grai_01G0027501	Kirkii_Version3_Juiced.00g003010.m01.polypeptide
OG0000213	Grai_01G0027601	Kirkii_Version3_Juiced.00g003030.m01.polypeptide
OG0000213	Grai_01G0027301	Kirkii_Version3_Juiced.00g003060.m01.polypeptide, Kirkii_Version3_Juiced.00g002990.m01.polypeptide
OG0000213	Grai_09G0284501	Kirkii_Version3_Juiced.00g254140.m01.polypeptide
OG0000214	Grai_11G0041501, Grai_11G0042201	Kirkii_Version3_Juiced.00g321860.m01.polypeptide, Kirkii_Version3_Juiced.00g321720.m01.polypeptide, Kirkii_Version3_Juiced.00g321820.m01.polypeptide
OG0000215	Grai_11G0037401	Kirkii_Version3_Juiced.00g321130.m01.polypeptide
OG0000215	Grai_11G0037501	Kirkii_Version3_Juiced.00g321150.m01.polypeptide, Kirkii_Version3_Juiced.00g321110.m01.polypeptide, Kirkii_Version3_Juiced.00g321120.m01.polypeptide
OG0000215	Grai_02G0055701	Kirkii_Version3_Juiced.00g152030.m01.polypeptide, Kirkii_Version3_Juiced.00g152060.m01.polypeptide
OG0000215	Grai_04G0215601, Grai_04G0215801, Grai_04G0215901, Grai_04G0216001, Grai_04G0216101	Kirkii_Version3_Juiced.00g152070.m01.polypeptide, Kirkii_Version3_Juiced.00g152010.m01.polypeptide, Kirkii_Version3_Juiced.00g152080.m01.polypeptide, Kirkii_Version3_Juiced.00g152040.m01.polypeptide
OG0000215	Grai_01G0105801	Kirkii_Version3_Juiced.00g006820.m01.polypeptide, Kirkii_Version3_Juiced.00g010830.m01.polypeptide
OG0000217	Grai_08G0315801	Kirkii_Version3_Juiced.00g225400.m01.polypeptide
OG0000217	Grai_13G0264301	Kirkii_Version3_Juiced.00g384640.m01.polypeptide
OG0000217	Grai_06G0081701	Kirkii_Version3_Juiced.00g134320.m01.polypeptide
OG0000217	Grai_05G0028601	Kirkii_Version3_Juiced.00g084260.m01.polypeptide
OG0000217	Grai_07G0267501	Kirkii_Version3_Juiced.00g193730.m01.polypeptide
OG0000217	Grai_05G0028701	Kirkii_Version3_Juiced.00g084270.m01.polypeptide
OG0000217	Grai_06G0081801	Kirkii_Version3_Juiced.00g134330.m01.polypeptide
OG0000218	Grai_02G0191101, Grai_08G0159401, Grai_12G0306201	Kirkii_Version3_Juiced.00g329920.m01.polypeptide
OG0000218	Grai_01G0100401	Kirkii_Version3_Juiced.00g376320.m01.polypeptide, Kirkii_Version3_Juiced.00g199960.m01.polypeptide, Kirkii_Version3_Juiced.00g211100.m01.polypeptide, Kirkii_Version3_Juiced.00g010320.m01.polypeptide
OG0000219	Grai_11G0212801, Grai_12G0216601	Kirkii_Version3_Juiced.00g137080.m01.polypeptide, Kirkii_Version3_Juiced.00g339750.m01.polypeptide
OG0000219	Grai_01G0156201	Kirkii_Version3_Juiced.00g017010.m01.polypeptide
OG0000220	Grai_11G0305301	Kirkii_Version3_Juiced.00g291220.m01.polypeptide
OG0000220	Grai_03G0253101, Grai_12G0019001	Kirkii_Version3_Juiced.00g076710.m01.polypeptide, Kirkii_Version3_Juiced.00g344710.m01.polypeptide
OG0000220	Grai_11G0340501	Kirkii_Version3_Juiced.00g291210.m01.polypeptide
OG0000221	Grai_12G0255301	Kirkii_Version3_Juiced.00g335550.m01.polypeptide
OG0000222	Grai_03G0275501	Kirkii_Version3_Juiced.00g079210.m01.polypeptide
OG0000222	Grai_01G0083901	Kirkii_Version3_Juiced.00g008780.m01.polypeptide
OG0000222	Grai_11G0056701	Kirkii_Version3_Juiced.00g319490.m01.polypeptide
OG0000222	Grai_13G0190001	Kirkii_Version3_Juiced.00g377290.m01.polypeptide
OG0000223	Grai_09G0088801	Kirkii_Version3_Juiced.00g234680.m01.polypeptide
OG0000224	Grai_04G0070801	Kirkii_Version3_Juiced.00g034630.m01.polypeptide
OG0000224	Grai_07G0011401, Grai_07G0011501	Kirkii_Version3_Juiced.00g170360.m01.polypeptide, Kirkii_Version3_Juiced.00g170370.m01.polypeptide
OG0000224	Grai_11G0315901	Kirkii_Version3_Juiced.00g293840.m01.polypeptide
OG0000224	Grai_11G0316001	Kirkii_Version3_Juiced.00g293830.m01.polypeptide, Kirkii_Version3_Juiced.00g293820.m01.polypeptide
OG0000225	Grai_01G0169301	Kirkii_Version3_Juiced.00g072960.m01.polypeptide
OG0000225	Grai_03G0214601	Kirkii_Version3_Juiced.00g069960.m01.polypeptide, Kirkii_Version3_Juiced.00g069970.m01.polypeptide, Kirkii_Version3_Juiced.00g072980.m01.polypeptide
OG0000225	Grai_Contig00255G0000101	Kirkii_Version3_Juiced.00g069940.m01.polypeptide, Kirkii_Version3_Juiced.00g069950.m01.polypeptide
OG0000225	Grai_01G0169601	Kirkii_Version3_Juiced.00g018100.m01.polypeptide
OG0000226	Grai_08G0199201, Grai_08G0199001	Kirkii_Version3_Juiced.00g214340.m01.polypeptide
OG0000226	Grai_04G0106801	Kirkii_Version3_Juiced.00g037400.m01.polypeptide, Kirkii_Version3_Juiced.00g037390.m01.polypeptide
OG0000226	Grai_04G0106901	Kirkii_Version3_Juiced.00g037430.m01.polypeptide, Kirkii_Version3_Juiced.00g037440.m01.polypeptide
OG0000226	Grai_01G0106401, Grai_01G0083401, Grai_01G0083601	Kirkii_Version3_Juiced.00g010860.m01.polypeptide
OG0000226	Grai_13G0213001	Kirkii_Version3_Juiced.00g379320.m01.polypeptide
OG0000226	Grai_13G0213101	Kirkii_Version3_Juiced.00g379330.m01.polypeptide
OG0000227	Grai_03G0072001	Kirkii_Version3_Juiced.00g060040.m01.polypeptide
OG0000227	Grai_05G0336501	Kirkii_Version3_Juiced.00g116860.m01.polypeptide
OG0000227	Grai_08G0072101	Kirkii_Version3_Juiced.00g203910.m01.polypeptide
OG0000227	Grai_07G0017001	Kirkii_Version3_Juiced.00g169280.m01.polypeptide
OG0000228	Grai_04G0012901	Kirkii_Version3_Juiced.00g028860.m01.polypeptide
OG0000228	Grai_09G0042901	Kirkii_Version3_Juiced.00g230890.m01.polypeptide
OG0000228	Grai_11G0324701	Kirkii_Version3_Juiced.00g292880.m01.polypeptide
OG0000228	Grai_07G0009001	Kirkii_Version3_Juiced.00g170580.m01.polypeptide
OG0000228	Grai_03G0194301	Kirkii_Version3_Juiced.00g070890.m01.polypeptide
OG0000229	Grai_05G0193401	Kirkii_Version3_Juiced.00g102330.m01.polypeptide
OG0000229	Grai_01G0002601	Kirkii_Version3_Juiced.00g000150.m01.polypeptide
OG0000229	Grai_04G0029801	Kirkii_Version3_Juiced.00g030730.m01.polypeptide
OG0000233	Grai_04G0097601	Kirkii_Version3_Juiced.00g377580.m01.polypeptide
OG0000233	Grai_05G0419701, Grai_01G0079301	Kirkii_Version3_Juiced.00g008330.m01.polypeptide
OG0000233	Grai_05G0419801	Kirkii_Version3_Juiced.00g123350.m01.polypeptide
OG0000233	Grai_10G0015901	Kirkii_Version3_Juiced.00g283650.m01.polypeptide, Kirkii_Version3_Juiced.00g008320.m01.polypeptide
OG0000233	Grai_04G0205901	Kirkii_Version3_Juiced.00g014830.m01.polypeptide
OG0000233	Grai_06G0199401	Kirkii_Version3_Juiced.00g162730.m01.polypeptide
OG0000234	Grai_05G0223501	Kirkii_Version3_Juiced.00g105560.m01.polypeptide
OG0000235	Grai_13G0113501	Kirkii_Version3_Juiced.00g369550.m01.polypeptide
OG0000235	Grai_08G0288801	Kirkii_Version3_Juiced.00g222630.m01.polypeptide
OG0000235	Grai_11G0032001	Kirkii_Version3_Juiced.00g323780.m01.polypeptide
OG0000235	Grai_11G0032201	Kirkii_Version3_Juiced.00g323760.m01.polypeptide
OG0000235	Grai_11G0032101	Kirkii_Version3_Juiced.00g323770.m01.polypeptide
OG0000236	Grai_12G0187201	Kirkii_Version3_Juiced.00g342440.m01.polypeptide, Kirkii_Version3_Juiced.00g342450.m01.polypeptide
OG0000236	Grai_03G0198501, Grai_03G0198601	Kirkii_Version3_Juiced.00g071320.m01.polypeptide
OG0000237	Grai_02G0060301	Kirkii_Version3_Juiced.00g144010.m01.polypeptide
OG0000237	Grai_07G0150601	Kirkii_Version3_Juiced.00g182200.m01.polypeptide
OG0000237	Grai_05G0074101	Kirkii_Version3_Juiced.00g089120.m01.polypeptide
OG0000238	Grai_05G0405701, Grai_13G0198901, Grai_01G0064701	Kirkii_Version3_Juiced.00g006900.m01.polypeptide
OG0000238	Grai_05G0171701	Kirkii_Version3_Juiced.00g100330.m01.polypeptide
OG0000238	Grai_06G0270601	Kirkii_Version3_Juiced.00g156850.m01.polypeptide
OG0000238	Grai_09G0101201	Kirkii_Version3_Juiced.00g235860.m01.polypeptide
OG0000238	Grai_06G0169401	Kirkii_Version3_Juiced.00g165150.m01.polypeptide
OG0000239	Grai_07G0037901	Kirkii_Version3_Juiced.00g172440.m01.polypeptide
OG0000239	Grai_11G0103001	Kirkii_Version3_Juiced.00g315480.m01.polypeptide
OG0000239	Grai_13G0140601	Kirkii_Version3_Juiced.00g372790.m01.polypeptide
OG0000239	Grai_11G0102701	Kirkii_Version3_Juiced.00g315500.m01.polypeptide
OG0000239	Grai_13G0221701	Kirkii_Version3_Juiced.00g381190.m01.polypeptide
OG0000239	Grai_08G0283101	Kirkii_Version3_Juiced.00g222030.m01.polypeptide
OG0000239	Grai_13G0140701	Kirkii_Version3_Juiced.00g222020.m01.polypeptide, Kirkii_Version3_Juiced.00g372810.m01.polypeptide
OG0000240	Grai_09G0284401	Kirkii_Version3_Juiced.00g254130.m01.polypeptide, Kirkii_Version3_Juiced.00g265370.m01.polypeptide, Kirkii_Version3_Juiced.00g058790.m01.polypeptide, Kirkii_Version3_Juiced.00g323100.m01.polypeptide, Kirkii_Version3_Juiced.00g221120.m01.polypeptide, Kirkii_Version3_Juiced.00g323090.m01.polypeptide
OG0000241	Grai_11G0091501	Kirkii_Version3_Juiced.00g316490.m01.polypeptide, Kirkii_Version3_Juiced.00g316500.m01.polypeptide
OG0000241	Grai_07G0074001	Kirkii_Version3_Juiced.00g175970.m01.polypeptide
OG0000242	Grai_05G0014101	Kirkii_Version3_Juiced.00g158110.m01.polypeptide, Kirkii_Version3_Juiced.00g082390.m01.polypeptide, Kirkii_Version3_Juiced.00g082780.m01.polypeptide
OG0000242	Grai_13G0271601	Kirkii_Version3_Juiced.00g385300.m01.polypeptide, Kirkii_Version3_Juiced.00g385250.m01.polypeptide
OG0000244	Grai_04G0091701	Kirkii_Version3_Juiced.00g036170.m01.polypeptide
OG0000244	Grai_12G0071101	Kirkii_Version3_Juiced.00g349590.m01.polypeptide
OG0000244	Grai_08G0172101	Kirkii_Version3_Juiced.00g212200.m01.polypeptide
OG0000244	Grai_12G0154601	Kirkii_Version3_Juiced.00g357000.m01.polypeptide
OG0000244	Grai_07G0137601	Kirkii_Version3_Juiced.00g181020.m01.polypeptide
OG0000245	Grai_06G0224801, Grai_10G0293701	Kirkii_Version3_Juiced.00g257480.m01.polypeptide, Kirkii_Version3_Juiced.00g160470.m01.polypeptide, Kirkii_Version3_Juiced.00g313660.m01.polypeptide, Kirkii_Version3_Juiced.00g218260.m01.polypeptide, Kirkii_Version3_Juiced.00g202070.m01.polypeptide
OG0000245	Grai_08G0247101, Grai_11G0263901	Kirkii_Version3_Juiced.00g299740.m01.polypeptide
OG0000245	Grai_03G0035101	Kirkii_Version3_Juiced.00g056050.m01.polypeptide
OG0000247	Grai_13G0154401	Kirkii_Version3_Juiced.00g373990.m01.polypeptide
OG0000247	Grai_11G0065901, Grai_08G0269901	Kirkii_Version3_Juiced.00g220770.m01.polypeptide
OG0000247	Grai_10G0222101	Kirkii_Version3_Juiced.00g264310.m01.polypeptide
OG0000247	Grai_03G0066301	Kirkii_Version3_Juiced.00g059530.m01.polypeptide
OG0000247	Grai_08G0166401	Kirkii_Version3_Juiced.00g211710.m01.polypeptide
OG0000248	Grai_13G0103501	Kirkii_Version3_Juiced.00g368760.m01.polypeptide
OG0000248	Grai_12G0229001	Kirkii_Version3_Juiced.00g338530.m01.polypeptide
OG0000248	Grai_11G0358501	Kirkii_Version3_Juiced.00g289340.m01.polypeptide
OG0000248	Grai_07G0216401	Kirkii_Version3_Juiced.00g188420.m01.polypeptide
OG0000248	Grai_11G0223801	Kirkii_Version3_Juiced.00g303930.m01.polypeptide
OG0000248	Grai_07G0084401	Kirkii_Version3_Juiced.00g176810.m01.polypeptide, Kirkii_Version3_Juiced.00g186800.m01.polypeptide
OG0000249	Grai_01G0241901	Kirkii_Version3_Juiced.00g197390.m01.polypeptide, Kirkii_Version3_Juiced.00g238000.m01.polypeptide, Kirkii_Version3_Juiced.00g024950.m01.polypeptide, Kirkii_Version3_Juiced.00g114290.m01.polypeptide
OG0000250	Grai_09G0105001	Kirkii_Version3_Juiced.00g236490.m01.polypeptide
OG0000250	Grai_13G0080301	Kirkii_Version3_Juiced.00g366770.m01.polypeptide
OG0000250	Grai_13G0080701	Kirkii_Version3_Juiced.00g366800.m01.polypeptide
OG0000250	Grai_13G0080401	Kirkii_Version3_Juiced.00g366780.m01.polypeptide
OG0000251	Grai_08G0312101	Kirkii_Version3_Juiced.00g224940.m01.polypeptide
OG0000251	Grai_05G0021201	Kirkii_Version3_Juiced.00g083420.m01.polypeptide
OG0000251	Grai_06G0069301	Kirkii_Version3_Juiced.00g133260.m01.polypeptide
OG0000251	Grai_10G0179401	Kirkii_Version3_Juiced.00g268320.m01.polypeptide
OG0000251	Grai_09G0264401	Kirkii_Version3_Juiced.00g252220.m01.polypeptide
OG0000252	Grai_03G0044601	Kirkii_Version3_Juiced.00g056820.m01.polypeptide
OG0000252	Grai_12G0004401	Kirkii_Version3_Juiced.00g354520.m01.polypeptide
OG0000252	Grai_09G0260001, Grai_09G0259901, Grai_03G0247801	Kirkii_Version3_Juiced.00g251800.m01.polypeptide, Kirkii_Version3_Juiced.00g251790.m01.polypeptide
OG0000252	Grai_03G0044701	Kirkii_Version3_Juiced.00g056830.m01.polypeptide
OG0000252	Grai_08G0248501	Kirkii_Version3_Juiced.00g218440.m01.polypeptide
OG0000252	Grai_11G0259701	Kirkii_Version3_Juiced.00g300170.m01.polypeptide
OG0000254	Grai_11G0081101, Grai_11G0081001	Kirkii_Version3_Juiced.00g318290.m01.polypeptide
OG0000254	Grai_11G0081301	Kirkii_Version3_Juiced.00g317470.m01.polypeptide, Kirkii_Version3_Juiced.00g317500.m01.polypeptide
OG0000254	Grai_11G0080901, Grai_11G0081201	Kirkii_Version3_Juiced.00g317480.m01.polypeptide
OG0000255	Grai_06G0100901, Grai_03G0237401, Grai_07G0106801, Grai_09G0164801, Grai_11G0147201, Grai_02G0136001, Grai_13G0057701	Kirkii_Version3_Juiced.00g133180.m01.polypeptide
OG0000255	Grai_11G0073501	Kirkii_Version3_Juiced.00g218280.m01.polypeptide, Kirkii_Version3_Juiced.00g377510.m01.polypeptide
OG0000257	Grai_03G0027501, Grai_03G0027701, Grai_03G0025101	Kirkii_Version3_Juiced.00g055400.m01.polypeptide
OG0000257	Grai_03G0045001	Kirkii_Version3_Juiced.00g055420.m01.polypeptide
OG0000257	Grai_03G0027601	Kirkii_Version3_Juiced.00g055320.m01.polypeptide, Kirkii_Version3_Juiced.00g055360.m01.polypeptide
OG0000257	Grai_03G0025401	Kirkii_Version3_Juiced.00g055330.m01.polypeptide
OG0000257	Grai_10G0165801, Grai_10G0164001	Kirkii_Version3_Juiced.00g269780.m01.polypeptide, Kirkii_Version3_Juiced.00g269890.m01.polypeptide
OG0000257	Grai_10G0164401	Kirkii_Version3_Juiced.00g269800.m01.polypeptide
OG0000260	Grai_02G0114801, Grai_09G0110401, Grai_04G0202501, Grai_03G0249301	Kirkii_Version3_Juiced.00g178350.m01.polypeptide
OG0000260	Grai_10G0227901, Grai_08G0306801, Grai_01G0067801, Grai_09G0035701, Grai_10G0166701, Grai_03G0101101, Grai_13G0244401, Grai_06G0184901, Grai_06G0121601, Grai_07G0210901, Grai_03G0105701, Grai_09G0269501, Grai_11G0061701, Grai_12G0120901, Grai_13G0169301, Grai_13G0111301, Grai_10G0308001, Grai_12G0107401, Grai_13G0051701, Grai_06G0090901, Grai_01G0089801, Grai_10G0014201, Grai_02G0113601, Grai_08G…	Kirkii_Version3_Juiced.00g048480.m01.polypeptide
OG0000261	Grai_12G0210301	Kirkii_Version3_Juiced.00g340460.m01.polypeptide
OG0000261	Grai_10G0097701	Kirkii_Version3_Juiced.00g275340.m01.polypeptide
OG0000262	Grai_08G0014201, Grai_09G0140301	Kirkii_Version3_Juiced.00g197970.m01.polypeptide
OG0000262	Grai_13G0089001	Kirkii_Version3_Juiced.00g367500.m01.polypeptide
OG0000262	Grai_03G0155101	Kirkii_Version3_Juiced.00g067970.m01.polypeptide
OG0000263	Grai_06G0209501	Kirkii_Version3_Juiced.00g161810.m01.polypeptide
OG0000263	Grai_08G0020201	Kirkii_Version3_Juiced.00g198660.m01.polypeptide
OG0000263	Grai_08G0020301, Grai_08G0020401	Kirkii_Version3_Juiced.00g345500.m01.polypeptide
OG0000263	Grai_08G0021101, Grai_08G0021201, Grai_08G0020801, Grai_08G0020501, Grai_08G0020701, Grai_08G0020601, Grai_08G0020901	Kirkii_Version3_Juiced.00g198690.m01.polypeptide
OG0000263	Grai_08G0021001	Kirkii_Version3_Juiced.00g198680.m01.polypeptide, Kirkii_Version3_Juiced.00g198710.m01.polypeptide
OG0000263	Grai_06G0209801	Kirkii_Version3_Juiced.00g364500.m01.polypeptide, Kirkii_Version3_Juiced.00g161790.m01.polypeptide
OG0000264	Grai_08G0002901	Kirkii_Version3_Juiced.00g196600.m01.polypeptide, Kirkii_Version3_Juiced.00g196690.m01.polypeptide, Kirkii_Version3_Juiced.00g196680.m01.polypeptide, Kirkii_Version3_Juiced.00g197090.m01.polypeptide, Kirkii_Version3_Juiced.00g196700.m01.polypeptide
OG0000265	Grai_10G0086201, Grai_08G0118201	Kirkii_Version3_Juiced.00g206940.m01.polypeptide
OG0000266	Grai_03G0239701	Kirkii_Version3_Juiced.00g075520.m01.polypeptide
OG0000266	Grai_13G0138501	Kirkii_Version3_Juiced.00g372590.m01.polypeptide
OG0000266	Grai_13G0279701	Kirkii_Version3_Juiced.00g386310.m01.polypeptide
OG0000266	Grai_08G0103401, Grai_02G0189701	Kirkii_Version3_Juiced.00g049350.m01.polypeptide
OG0000266	Grai_13G0068401	Kirkii_Version3_Juiced.00g208150.m01.polypeptide, Kirkii_Version3_Juiced.00g365800.m01.polypeptide
OG0000267	Grai_08G0024301	Kirkii_Version3_Juiced.00g199120.m01.polypeptide
OG0000268	Grai_05G0366801	Kirkii_Version3_Juiced.00g119360.m01.polypeptide, Kirkii_Version3_Juiced.00g054140.m01.polypeptide
OG0000269	Grai_05G0337901	Kirkii_Version3_Juiced.00g116960.m01.polypeptide
OG0000269	Grai_12G0324401, Grai_11G0395601	Kirkii_Version3_Juiced.00g285500.m01.polypeptide
OG0000269	Grai_03G0146901	Kirkii_Version3_Juiced.00g067130.m01.polypeptide
OG0000269	Grai_01G0156301	Kirkii_Version3_Juiced.00g069390.m01.polypeptide
OG0000270	Grai_09G0277401	Kirkii_Version3_Juiced.00g253490.m01.polypeptide
OG0000271	Grai_05G0148801	Kirkii_Version3_Juiced.00g097930.m01.polypeptide
OG0000271	Grai_05G0050601	Kirkii_Version3_Juiced.00g086500.m01.polypeptide, Kirkii_Version3_Juiced.00g086490.m01.polypeptide
OG0000271	Grai_05G0148701	Kirkii_Version3_Juiced.00g097920.m01.polypeptide
OG0000271	Grai_05G0148601	Kirkii_Version3_Juiced.00g097910.m01.polypeptide
OG0000272	Grai_05G0442601	Kirkii_Version3_Juiced.00g125910.m01.polypeptide
OG0000273	Grai_01G0184701	Kirkii_Version3_Juiced.00g019400.m01.polypeptide
OG0000273	Grai_12G0188201	Kirkii_Version3_Juiced.00g342310.m01.polypeptide
OG0000273	Grai_12G0233001	Kirkii_Version3_Juiced.00g337970.m01.polypeptide
OG0000273	Grai_07G0230401	Kirkii_Version3_Juiced.00g189690.m01.polypeptide
OG0000273	Grai_09G0040101	Kirkii_Version3_Juiced.00g230690.m01.polypeptide
OG0000273	Grai_07G0009801	Kirkii_Version3_Juiced.00g170490.m01.polypeptide
OG0000274	Grai_12G0012301	Kirkii_Version3_Juiced.00g344040.m01.polypeptide, Kirkii_Version3_Juiced.00g227400.m01.polypeptide, Kirkii_Version3_Juiced.00g352970.m01.polypeptide
OG0000274	Grai_12G0111401	Kirkii_Version3_Juiced.00g352960.m01.polypeptide
OG0000275	Grai_06G0274601, Grai_06G0274701, Grai_06G0274501, Grai_06G0274401, Grai_06G0274801, Grai_06G0274901	Kirkii_Version3_Juiced.00g156540.m01.polypeptide, Kirkii_Version3_Juiced.00g156530.m01.polypeptide, Kirkii_Version3_Juiced.00g156500.m01.polypeptide, Kirkii_Version3_Juiced.00g156520.m01.polypeptide, Kirkii_Version3_Juiced.00g156510.m01.polypeptide
OG0000275	Grai_06G0204601	Kirkii_Version3_Juiced.00g162290.m01.polypeptide
OG0000275	Grai_05G0182701, Grai_05G0182801	Kirkii_Version3_Juiced.00g101350.m01.polypeptide
OG0000276	Grai_06G0223701, Grai_12G0077701, Grai_06G0169601, Grai_02G0080701	Kirkii_Version3_Juiced.00g168610.m01.polypeptide
OG0000277	Grai_02G0019101	Kirkii_Version3_Juiced.00g148880.m01.polypeptide
OG0000277	Grai_02G0019001	Kirkii_Version3_Juiced.00g148860.m01.polypeptide
OG0000278	Grai_05G0325401, Grai_05G0326201	Kirkii_Version3_Juiced.00g115990.m01.polypeptide, Kirkii_Version3_Juiced.00g116040.m01.polypeptide, Kirkii_Version3_Juiced.00g116000.m01.polypeptide
OG0000278	Grai_05G0325601	Kirkii_Version3_Juiced.00g116010.m01.polypeptide
OG0000278	Grai_05G0326501	Kirkii_Version3_Juiced.00g116050.m01.polypeptide
OG0000278	Grai_05G0326601	Kirkii_Version3_Juiced.00g116060.m01.polypeptide
OG0000278	Grai_10G0279401, Grai_10G0279301	Kirkii_Version3_Juiced.00g258790.m01.polypeptide
OG0000279	Grai_04G0111401, Grai_09G0015301	Kirkii_Version3_Juiced.00g267900.m01.polypeptide
OG0000279	Grai_04G0241601, Grai_Contig00325G0000401	Kirkii_Version3_Juiced.00g260090.m01.polypeptide
OG0000279	Grai_Contig00295G0001001	Kirkii_Version3_Juiced.00g116460.m01.polypeptide
OG0000279	Grai_Contig00285G0000201	Kirkii_Version3_Juiced.00g342550.m01.polypeptide, Kirkii_Version3_Juiced.00g245340.m01.polypeptide
OG0000280	Grai_05G0039001	Kirkii_Version3_Juiced.00g085270.m01.polypeptide
OG0000280	Grai_13G0015801, Grai_06G0101601	Kirkii_Version3_Juiced.00g135910.m01.polypeptide
OG0000280	Grai_05G0150501	Kirkii_Version3_Juiced.00g098160.m01.polypeptide
OG0000280	Grai_05G0150601	Kirkii_Version3_Juiced.00g098170.m01.polypeptide
OG0000281	Grai_08G0052301	Kirkii_Version3_Juiced.00g201980.m01.polypeptide, Kirkii_Version3_Juiced.00g201770.m01.polypeptide, Kirkii_Version3_Juiced.00g201780.m01.polypeptide
OG0000281	Grai_10G0145301, Grai_10G0145101	Kirkii_Version3_Juiced.00g271650.m01.polypeptide
OG0000282	Grai_13G0057901	Kirkii_Version3_Juiced.00g365000.m01.polypeptide
OG0000282	Grai_13G0057501, Grai_13G0058001	Kirkii_Version3_Juiced.00g364820.m01.polypeptide
OG0000282	Grai_13G0058701	Kirkii_Version3_Juiced.00g364810.m01.polypeptide, Kirkii_Version3_Juiced.00g365010.m01.polypeptide
OG0000282	Grai_13G0057801, Grai_Contig00056G0000301	Kirkii_Version3_Juiced.00g364970.m01.polypeptide, Kirkii_Version3_Juiced.00g364870.m01.polypeptide, Kirkii_Version3_Juiced.00g364960.m01.polypeptide, Kirkii_Version3_Juiced.00g364850.m01.polypeptide, Kirkii_Version3_Juiced.00g364860.m01.polypeptide, Kirkii_Version3_Juiced.00g364880.m01.polypeptide
OG0000282	Grai_13G0059301	Kirkii_Version3_Juiced.00g364830.m01.polypeptide
OG0000282	Grai_13G0058901	Kirkii_Version3_Juiced.00g364930.m01.polypeptide
OG0000282	Grai_05G0009001	Kirkii_Version3_Juiced.00g082160.m01.polypeptide
OG0000283	Grai_11G0359001	Kirkii_Version3_Juiced.00g289280.m01.polypeptide
OG0000283	Grai_12G0226601	Kirkii_Version3_Juiced.00g338810.m01.polypeptide
OG0000283	Grai_09G0288101	Kirkii_Version3_Juiced.00g254510.m01.polypeptide
OG0000283	Grai_02G0128801	Kirkii_Version3_Juiced.00g043490.m01.polypeptide
OG0000283	Grai_11G0358601	Kirkii_Version3_Juiced.00g289330.m01.polypeptide, Kirkii_Version3_Juiced.00g289320.m01.polypeptide
OG0000288	Grai_09G0045901	Kirkii_Version3_Juiced.00g231260.m01.polypeptide
OG0000288	Grai_07G0007001	Kirkii_Version3_Juiced.00g170800.m01.polypeptide
OG0000288	Grai_04G0177101	Kirkii_Version3_Juiced.00g155430.m01.polypeptide
OG0000288	Grai_01G0101001, Grai_05G0441201	Kirkii_Version3_Juiced.00g125690.m01.polypeptide
OG0000289	Grai_08G0127701	Kirkii_Version3_Juiced.00g146780.m01.polypeptide
OG0000289	Grai_12G0146301	Kirkii_Version3_Juiced.00g357660.m01.polypeptide
OG0000289	Grai_07G0132601	Kirkii_Version3_Juiced.00g180590.m01.polypeptide
OG0000290	Grai_01G0257301	Kirkii_Version3_Juiced.00g026710.m01.polypeptide, Kirkii_Version3_Juiced.00g316530.m01.polypeptide
OG0000290	Grai_01G0257601	Kirkii_Version3_Juiced.00g026700.m01.polypeptide, Kirkii_Version3_Juiced.00g026690.m01.polypeptide, Kirkii_Version3_Juiced.00g026720.m01.polypeptide
OG0000291	Grai_05G0228501	Kirkii_Version3_Juiced.00g013850.m01.polypeptide, Kirkii_Version3_Juiced.00g106040.m01.polypeptide, Kirkii_Version3_Juiced.00g034240.m01.polypeptide
OG0000292	Grai_10G0009501	Kirkii_Version3_Juiced.00g284300.m01.polypeptide
OG0000294	Grai_12G0100101, Grai_12G0100301	Kirkii_Version3_Juiced.00g351640.m01.polypeptide
OG0000295	Grai_09G0286901	Kirkii_Version3_Juiced.00g254390.m01.polypeptide
OG0000295	Grai_05G0116001	Kirkii_Version3_Juiced.00g093980.m01.polypeptide
OG0000295	Grai_03G0073901	Kirkii_Version3_Juiced.00g060180.m01.polypeptide
OG0000295	Grai_08G0117001	Kirkii_Version3_Juiced.00g207080.m01.polypeptide
OG0000295	Grai_13G0243901	Kirkii_Version3_Juiced.00g382510.m01.polypeptide
OG0000296	Grai_12G0031601	Kirkii_Version3_Juiced.00g345830.m01.polypeptide
OG0000296	Grai_03G0272001	Kirkii_Version3_Juiced.00g078810.m01.polypeptide
OG0000296	Grai_02G0013201	Kirkii_Version3_Juiced.00g148330.m01.polypeptide
OG0000296	Grai_11G0197701	Kirkii_Version3_Juiced.00g306190.m01.polypeptide
OG0000296	Grai_10G0102001	Kirkii_Version3_Juiced.00g274930.m01.polypeptide
OG0000297	Grai_05G0104701	Kirkii_Version3_Juiced.00g092620.m01.polypeptide
OG0000297	Grai_12G0281401	Kirkii_Version3_Juiced.00g332700.m01.polypeptide
OG0000298	Grai_10G0268701	Kirkii_Version3_Juiced.00g259650.m01.polypeptide
OG0000298	Grai_01G0248901	Kirkii_Version3_Juiced.00g025850.m01.polypeptide
OG0000298	Grai_11G0004801	Kirkii_Version3_Juiced.00g326860.m01.polypeptide
OG0000299	Grai_07G0166801	Kirkii_Version3_Juiced.00g183620.m01.polypeptide
OG0000299	Grai_04G0159001, Grai_04G0159101, Grai_06G0214401, Grai_06G0214701, Grai_06G0214601	Kirkii_Version3_Juiced.00g167910.m01.polypeptide, Kirkii_Version3_Juiced.00g271900.m01.polypeptide
OG0000300	Grai_08G0002101	Kirkii_Version3_Juiced.00g196630.m01.polypeptide
OG0000300	Grai_05G0105301	Kirkii_Version3_Juiced.00g092680.m01.polypeptide
OG0000300	Grai_13G0299901	Kirkii_Version3_Juiced.00g388480.m01.polypeptide
OG0000301	Grai_01G0073901	Kirkii_Version3_Juiced.00g007640.m01.polypeptide, Kirkii_Version3_Juiced.00g377830.m01.polypeptide
OG0000301	Grai_13G0195701, Grai_05G0416001	Kirkii_Version3_Juiced.00g122750.m01.polypeptide
OG0000301	Grai_Contig00259G0000301	Kirkii_Version3_Juiced.00g320400.m01.polypeptide
OG0000301	Grai_03G0232801	Kirkii_Version3_Juiced.00g074770.m01.polypeptide
OG0000301	Grai_13G0075401, Grai_13G0074001	Kirkii_Version3_Juiced.00g366430.m01.polypeptide
OG0000301	Grai_12G0174501	Kirkii_Version3_Juiced.00g343590.m01.polypeptide
OG0000302	Grai_01G0111901	Kirkii_Version3_Juiced.00g011430.m01.polypeptide
OG0000302	Grai_01G0015101	Kirkii_Version3_Juiced.00g001720.m01.polypeptide
OG0000303	Grai_01G0066101	Kirkii_Version3_Juiced.00g007010.m01.polypeptide, Kirkii_Version3_Juiced.00g007020.m01.polypeptide
OG0000304	Grai_11G0173801, Grai_11G0152101, Grai_06G0155801, Grai_11G0143201, Grai_04G0134601, Grai_06G0144201, Grai_01G0165001, Grai_03G0139601, Grai_05G0356701, Grai_13G0183001, Grai_08G0163901, Grai_05G0345601, Grai_07G0065401, Grai_10G0137701, Grai_02G0086301, Grai_08G0093701, Grai_02G0128201, Grai_08G0129001, Grai_03G0098401, Grai_09G0054901, Grai_07G0184201, Grai_11G0192101, Grai_01G0148601, Grai_07G…	Kirkii_Version3_Juiced.00g365120.m01.polypeptide
OG0000307	Grai_11G0222401	Kirkii_Version3_Juiced.00g304040.m01.polypeptide
OG0000308	Grai_09G0265401	Kirkii_Version3_Juiced.00g252330.m01.polypeptide
OG0000308	Grai_03G0047201	Kirkii_Version3_Juiced.00g057080.m01.polypeptide
OG0000308	Grai_07G0029501	Kirkii_Version3_Juiced.00g171270.m01.polypeptide
OG0000310	Grai_07G0137101	Kirkii_Version3_Juiced.00g180980.m01.polypeptide
OG0000310	Grai_05G0077001	Kirkii_Version3_Juiced.00g239250.m01.polypeptide
OG0000311	Grai_13G0208701	Kirkii_Version3_Juiced.00g378840.m01.polypeptide
OG0000311	Grai_05G0378001	Kirkii_Version3_Juiced.00g121110.m01.polypeptide, Kirkii_Version3_Juiced.00g121130.m01.polypeptide, Kirkii_Version3_Juiced.00g121150.m01.polypeptide, Kirkii_Version3_Juiced.00g121120.m01.polypeptide, Kirkii_Version3_Juiced.00g378890.m01.polypeptide, Kirkii_Version3_Juiced.00g379020.m01.polypeptide
OG0000311	Grai_13G0209001, Grai_13G0208801	Kirkii_Version3_Juiced.00g378850.m01.polypeptide, Kirkii_Version3_Juiced.00g378870.m01.polypeptide
OG0000312	Grai_10G0049001, Grai_05G0152701	Kirkii_Version3_Juiced.00g280190.m01.polypeptide
OG0000313	Grai_01G0190001	Kirkii_Version3_Juiced.00g019750.m01.polypeptide
OG0000313	Grai_04G0034101, Grai_04G0031001	Kirkii_Version3_Juiced.00g031210.m01.polypeptide, Kirkii_Version3_Juiced.00g030900.m01.polypeptide, Kirkii_Version3_Juiced.00g031170.m01.polypeptide, Kirkii_Version3_Juiced.00g031200.m01.polypeptide, Kirkii_Version3_Juiced.00g030860.m01.polypeptide
OG0000313	Grai_04G0034301	Kirkii_Version3_Juiced.00g030870.m01.polypeptide
OG0000313	Grai_04G0030901	Kirkii_Version3_Juiced.00g030850.m01.polypeptide
OG0000313	Grai_07G0250801	Kirkii_Version3_Juiced.00g192020.m01.polypeptide
OG0000314	Grai_08G0249701	Kirkii_Version3_Juiced.00g218570.m01.polypeptide
OG0000314	Grai_11G0257201	Kirkii_Version3_Juiced.00g300380.m01.polypeptide
OG0000314	Grai_07G0030501	Kirkii_Version3_Juiced.00g171190.m01.polypeptide
OG0000314	Grai_09G0115701	Kirkii_Version3_Juiced.00g237140.m01.polypeptide
OG0000314	Grai_13G0267401	Kirkii_Version3_Juiced.00g384850.m01.polypeptide
OG0000315	Grai_08G0153901	Kirkii_Version3_Juiced.00g210740.m01.polypeptide
OG0000315	Grai_12G0284901	Kirkii_Version3_Juiced.00g332240.m01.polypeptide
OG0000315	Grai_12G0302201	Kirkii_Version3_Juiced.00g330400.m01.polypeptide
OG0000315	Grai_11G0383901	Kirkii_Version3_Juiced.00g286840.m01.polypeptide
OG0000315	Grai_11G0290901	Kirkii_Version3_Juiced.00g296680.m01.polypeptide
OG0000315	Grai_07G0131701	Kirkii_Version3_Juiced.00g180550.m01.polypeptide
OG0000316	Grai_03G0244901	Kirkii_Version3_Juiced.00g076130.m01.polypeptide
OG0000316	Grai_04G0045501, Grai_04G0045801	Kirkii_Version3_Juiced.00g032450.m01.polypeptide
OG0000316	Grai_03G0245001, Grai_03G0245101	Kirkii_Version3_Juiced.00g076140.m01.polypeptide, Kirkii_Version3_Juiced.00g076150.m01.polypeptide
OG0000316	Grai_01G0013701	Kirkii_Version3_Juiced.00g001520.m01.polypeptide
OG0000317	Grai_08G0178301	Kirkii_Version3_Juiced.00g212630.m01.polypeptide, Kirkii_Version3_Juiced.00g045820.m01.polypeptide
OG0000317	Grai_05G0407501, Grai_05G0407801	Kirkii_Version3_Juiced.00g378140.m01.polypeptide, Kirkii_Version3_Juiced.00g122160.m01.polypeptide, Kirkii_Version3_Juiced.00g122130.m01.polypeptide, Kirkii_Version3_Juiced.00g122170.m01.polypeptide
OG0000317	Grai_12G0140001	Kirkii_Version3_Juiced.00g358320.m01.polypeptide, Kirkii_Version3_Juiced.00g357940.m01.polypeptide, Kirkii_Version3_Juiced.00g358330.m01.polypeptide
OG0000317	Grai_12G0150901	Kirkii_Version3_Juiced.00g357330.m01.polypeptide
OG0000318	Grai_10G0291901	Kirkii_Version3_Juiced.00g257690.m01.polypeptide
OG0000320	Grai_10G0253601	Kirkii_Version3_Juiced.00g261240.m01.polypeptide, Kirkii_Version3_Juiced.00g261170.m01.polypeptide, Kirkii_Version3_Juiced.00g261250.m01.polypeptide
OG0000320	Grai_10G0254101, Grai_10G0253801, Grai_10G0253701	Kirkii_Version3_Juiced.00g261160.m01.polypeptide, Kirkii_Version3_Juiced.00g261200.m01.polypeptide
OG0000320	Grai_10G0254201	Kirkii_Version3_Juiced.00g261210.m01.polypeptide, Kirkii_Version3_Juiced.00g261270.m01.polypeptide, Kirkii_Version3_Juiced.00g261260.m01.polypeptide, Kirkii_Version3_Juiced.00g261180.m01.polypeptide, Kirkii_Version3_Juiced.00g261280.m01.polypeptide
OG0000321	Grai_12G0166901	Kirkii_Version3_Juiced.00g029560.m01.polypeptide, Kirkii_Version3_Juiced.00g312530.m01.polypeptide, Kirkii_Version3_Juiced.00g349960.m01.polypeptide, Kirkii_Version3_Juiced.00g039920.m01.polypeptide, Kirkii_Version3_Juiced.00g066560.m01.polypeptide, Kirkii_Version3_Juiced.00g174310.m01.polypeptide
OG0000321	Grai_12G0058701, Grai_11G0120601, Grai_10G0163401	Kirkii_Version3_Juiced.00g181180.m01.polypeptide
OG0000323	Grai_10G0221201	Kirkii_Version3_Juiced.00g264370.m01.polypeptide, Kirkii_Version3_Juiced.00g264380.m01.polypeptide
OG0000323	Grai_10G0220401	Kirkii_Version3_Juiced.00g264660.m01.polypeptide, Kirkii_Version3_Juiced.00g264470.m01.polypeptide, Kirkii_Version3_Juiced.00g264610.m01.polypeptide
OG0000323	Grai_10G0221001	Kirkii_Version3_Juiced.00g264410.m01.polypeptide, Kirkii_Version3_Juiced.00g264390.m01.polypeptide, Kirkii_Version3_Juiced.00g264400.m01.polypeptide
OG0000323	Grai_10G0220901, Grai_10G0220501, Grai_10G0220701	Kirkii_Version3_Juiced.00g264430.m01.polypeptide, Kirkii_Version3_Juiced.00g264420.m01.polypeptide, Kirkii_Version3_Juiced.00g264450.m01.polypeptide, Kirkii_Version3_Juiced.00g264600.m01.polypeptide, Kirkii_Version3_Juiced.00g264670.m01.polypeptide, Kirkii_Version3_Juiced.00g264440.m01.polypeptide, Kirkii_Version3_Juiced.00g264460.m01.polypeptide
OG0000323	Grai_10G0219501, Grai_10G0219901, Grai_10G0219401, Grai_04G0060001	Kirkii_Version3_Juiced.00g033600.m01.polypeptide
OG0000323	Grai_10G0220001, Grai_10G0220201, Grai_10G0219801, Grai_10G0219601, Grai_10G0219701, Grai_10G0220301	Kirkii_Version3_Juiced.00g264540.m01.polypeptide, Kirkii_Version3_Juiced.00g264550.m01.polypeptide, Kirkii_Version3_Juiced.00g264580.m01.polypeptide, Kirkii_Version3_Juiced.00g264500.m01.polypeptide, Kirkii_Version3_Juiced.00g264520.m01.polypeptide, Kirkii_Version3_Juiced.00g264620.m01.polypeptide, Kirkii_Version3_Juiced.00g264490.m01.polypeptide, Kirkii_Version3_Juiced.00g264510.m01.polypeptide,…
OG0000324	Grai_10G0184401	Kirkii_Version3_Juiced.00g374380.m01.polypeptide, Kirkii_Version3_Juiced.00g017150.m01.polypeptide, Kirkii_Version3_Juiced.00g278210.m01.polypeptide, Kirkii_Version3_Juiced.00g210500.m01.polypeptide, Kirkii_Version3_Juiced.00g364890.m01.polypeptide, Kirkii_Version3_Juiced.00g324050.m01.polypeptide
OG0000324	Grai_06G0227901, Grai_06G0123801, Grai_04G0186201	Kirkii_Version3_Juiced.00g313960.m01.polypeptide
OG0000324	Grai_02G0147301	Kirkii_Version3_Juiced.00g022250.m01.polypeptide
OG0000324	Grai_09G0064301	Kirkii_Version3_Juiced.00g277670.m01.polypeptide, Kirkii_Version3_Juiced.00g041820.m01.polypeptide, Kirkii_Version3_Juiced.00g353500.m01.polypeptide, Kirkii_Version3_Juiced.00g120070.m01.polypeptide, Kirkii_Version3_Juiced.00g137230.m01.polypeptide, Kirkii_Version3_Juiced.00g068080.m01.polypeptide, Kirkii_Version3_Juiced.00g072440.m01.polypeptide, Kirkii_Version3_Juiced.00g355060.m01.polypeptide,…
OG0000325	Grai_12G0237101	Kirkii_Version3_Juiced.00g337530.m01.polypeptide, Kirkii_Version3_Juiced.00g338240.m01.polypeptide, Kirkii_Version3_Juiced.00g337520.m01.polypeptide
OG0000325	Grai_12G0231701	Kirkii_Version3_Juiced.00g338220.m01.polypeptide, Kirkii_Version3_Juiced.00g338260.m01.polypeptide, Kirkii_Version3_Juiced.00g338280.m01.polypeptide
OG0000326	Grai_12G0203601	Kirkii_Version3_Juiced.00g340960.m01.polypeptide
OG0000326	Grai_06G0150701	Kirkii_Version3_Juiced.00g139940.m01.polypeptide, Kirkii_Version3_Juiced.00g237780.m01.polypeptide
OG0000327	Grai_07G0040001	Kirkii_Version3_Juiced.00g172620.m01.polypeptide
OG0000327	Grai_11G0246901	Kirkii_Version3_Juiced.00g219470.m01.polypeptide
OG0000327	Grai_07G0103801	Kirkii_Version3_Juiced.00g178390.m01.polypeptide
OG0000328	Grai_05G0332601	Kirkii_Version3_Juiced.00g116600.m01.polypeptide
OG0000328	Grai_13G0088701, Grai_12G0209201	Kirkii_Version3_Juiced.00g367470.m01.polypeptide, Kirkii_Version3_Juiced.00g340560.m01.polypeptide
OG0000329	Grai_07G0224001	Kirkii_Version3_Juiced.00g189160.m01.polypeptide
OG0000329	Grai_08G0127501	Kirkii_Version3_Juiced.00g208720.m01.polypeptide
OG0000329	Grai_12G0301501	Kirkii_Version3_Juiced.00g330480.m01.polypeptide
OG0000330	Grai_12G0165101, Grai_11G0273101, Grai_08G0165201, Grai_07G0145901	Kirkii_Version3_Juiced.00g355870.m01.polypeptide
OG0000331	Grai_11G0180101	Kirkii_Version3_Juiced.00g307910.m01.polypeptide, Kirkii_Version3_Juiced.00g149600.m01.polypeptide
OG0000331	Grai_03G0271201, Grai_03G0271101, Grai_12G0031101, Grai_13G0035701	Kirkii_Version3_Juiced.00g127180.m01.polypeptide
OG0000332	Grai_10G0076801	Kirkii_Version3_Juiced.00g277380.m01.polypeptide
OG0000333	Grai_06G0026001	Kirkii_Version3_Juiced.00g128750.m01.polypeptide
OG0000333	Grai_05G0129201	Kirkii_Version3_Juiced.00g087460.m01.polypeptide, Kirkii_Version3_Juiced.00g105400.m01.polypeptide
OG0000334	Grai_12G0007501	Kirkii_Version3_Juiced.00g354870.m01.polypeptide
OG0000334	Grai_11G0080101	Kirkii_Version3_Juiced.00g317580.m01.polypeptide
OG0000334	Grai_13G0237101	Kirkii_Version3_Juiced.00g381870.m01.polypeptide
OG0000334	Grai_10G0203201	Kirkii_Version3_Juiced.00g265930.m01.polypeptide
OG0000335	Grai_13G0003201	Kirkii_Version3_Juiced.00g370400.m01.polypeptide
OG0000335	Grai_04G0126701	Kirkii_Version3_Juiced.00g039240.m01.polypeptide
OG0000335	Grai_09G0164901	Kirkii_Version3_Juiced.00g241780.m01.polypeptide
OG0000335	Grai_01G0140101	Kirkii_Version3_Juiced.00g015060.m01.polypeptide
OG0000336	Grai_09G0112901, Grai_10G0076001, Grai_02G0073501	Kirkii_Version3_Juiced.00g145020.m01.polypeptide, Kirkii_Version3_Juiced.00g345660.m01.polypeptide
OG0000337	Grai_09G0186701	Kirkii_Version3_Juiced.00g243820.m01.polypeptide
OG0000337	Grai_04G0096201	Kirkii_Version3_Juiced.00g036650.m01.polypeptide
OG0000337	Grai_01G0248401	Kirkii_Version3_Juiced.00g025780.m01.polypeptide
OG0000337	Grai_09G0137301	Kirkii_Version3_Juiced.00g239060.m01.polypeptide
OG0000337	Grai_05G0079801	Kirkii_Version3_Juiced.00g089790.m01.polypeptide
OG0000338	Grai_12G0195201	Kirkii_Version3_Juiced.00g341700.m01.polypeptide
OG0000338	Grai_01G0158701	Kirkii_Version3_Juiced.00g017240.m01.polypeptide
OG0000338	Grai_12G0195301	Kirkii_Version3_Juiced.00g341690.m01.polypeptide
OG0000339	Grai_13G0231701, Grai_13G0231401, Grai_13G0231501, Grai_13G0230901	Kirkii_Version3_Juiced.00g380110.m01.polypeptide, Kirkii_Version3_Juiced.00g344060.m01.polypeptide, Kirkii_Version3_Juiced.00g380040.m01.polypeptide, Kirkii_Version3_Juiced.00g380020.m01.polypeptide, Kirkii_Version3_Juiced.00g380080.m01.polypeptide, Kirkii_Version3_Juiced.00g380010.m01.polypeptide, Kirkii_Version3_Juiced.00g344050.m01.polypeptide, Kirkii_Version3_Juiced.00g380000.m01.polypeptide,…
OG0000340	Grai_01G0085601	Kirkii_Version3_Juiced.00g008920.m01.polypeptide
OG0000340	Grai_05G0420201	Kirkii_Version3_Juiced.00g008370.m01.polypeptide, Kirkii_Version3_Juiced.00g123410.m01.polypeptide
OG0000340	Grai_01G0079601	Kirkii_Version3_Juiced.00g008350.m01.polypeptide
OG0000340	Grai_13G0193101	Kirkii_Version3_Juiced.00g377570.m01.polypeptide
OG0000340	Grai_11G0055801	Kirkii_Version3_Juiced.00g123420.m01.polypeptide
OG0000341	Grai_05G0389401	Kirkii_Version3_Juiced.00g120160.m01.polypeptide
OG0000341	Grai_08G0305601	Kirkii_Version3_Juiced.00g224320.m01.polypeptide
OG0000341	Grai_05G0164301	Kirkii_Version3_Juiced.00g099540.m01.polypeptide
OG0000341	Grai_10G0039701	Kirkii_Version3_Juiced.00g281800.m01.polypeptide
OG0000341	Grai_11G0134901	Kirkii_Version3_Juiced.00g311630.m01.polypeptide
OG0000341	Grai_10G0129001	Kirkii_Version3_Juiced.00g273100.m01.polypeptide
OG0000342	Grai_13G0249001	Kirkii_Version3_Juiced.00g382960.m01.polypeptide
OG0000342	Grai_07G0257501	Kirkii_Version3_Juiced.00g192730.m01.polypeptide
OG0000342	Grai_06G0058601	Kirkii_Version3_Juiced.00g082650.m01.polypeptide, Kirkii_Version3_Juiced.00g132080.m01.polypeptide
OG0000343	Grai_02G0209901	Kirkii_Version3_Juiced.00g051100.m01.polypeptide
OG0000343	Grai_02G0209201, Grai_02G0209501, Grai_02G0209701, Grai_02G0210001	Kirkii_Version3_Juiced.00g051040.m01.polypeptide
OG0000345	Grai_07G0207901	Kirkii_Version3_Juiced.00g187400.m01.polypeptide
OG0000346	Grai_05G0230601	Kirkii_Version3_Juiced.00g106240.m01.polypeptide
OG0000346	Grai_06G0033701	Kirkii_Version3_Juiced.00g129570.m01.polypeptide
OG0000346	Grai_05G0230701	Kirkii_Version3_Juiced.00g106250.m01.polypeptide
OG0000347	Grai_10G0163801	Kirkii_Version3_Juiced.00g269960.m01.polypeptide
OG0000347	Grai_03G0094501	Kirkii_Version3_Juiced.00g107610.m01.polypeptide, Kirkii_Version3_Juiced.00g062030.m01.polypeptide
OG0000348	Grai_03G0035201	Kirkii_Version3_Juiced.00g056060.m01.polypeptide
OG0000348	Grai_09G0238201	Kirkii_Version3_Juiced.00g249330.m01.polypeptide
OG0000348	Grai_11G0212701	Kirkii_Version3_Juiced.00g175980.m01.polypeptide, Kirkii_Version3_Juiced.00g304880.m01.polypeptide
OG0000349	Grai_05G0290901	Kirkii_Version3_Juiced.00g112140.m01.polypeptide
OG0000349	Grai_12G0059901	Kirkii_Version3_Juiced.00g348660.m01.polypeptide
OG0000349	Grai_12G0060001	Kirkii_Version3_Juiced.00g348670.m01.polypeptide
OG0000349	Grai_03G0256501	Kirkii_Version3_Juiced.00g077080.m01.polypeptide
OG0000349	Grai_03G0256401	Kirkii_Version3_Juiced.00g077060.m01.polypeptide
OG0000349	Grai_12G0320101	Kirkii_Version3_Juiced.00g328660.m01.polypeptide
OG0000349	Grai_09G0069801	Kirkii_Version3_Juiced.00g233350.m01.polypeptide
OG0000350	Grai_10G0127801	Kirkii_Version3_Juiced.00g273140.m01.polypeptide
OG0000350	Grai_04G0191001	Kirkii_Version3_Juiced.00g154150.m01.polypeptide
OG0000350	Grai_12G0206401	Kirkii_Version3_Juiced.00g340730.m01.polypeptide
OG0000350	Grai_13G0094401	Kirkii_Version3_Juiced.00g367990.m01.polypeptide
OG0000350	Grai_04G0001601	Kirkii_Version3_Juiced.00g027680.m01.polypeptide
OG0000350	Grai_13G0094301	Kirkii_Version3_Juiced.00g367980.m01.polypeptide
OG0000350	Grai_12G0206601	Kirkii_Version3_Juiced.00g340720.m01.polypeptide
OG0000351	Grai_13G0100701	Kirkii_Version3_Juiced.00g368520.m01.polypeptide
OG0000351	Grai_05G0239101, Grai_06G0040801	Kirkii_Version3_Juiced.00g130270.m01.polypeptide
OG0000352	Grai_11G0229001, Grai_07G0060001	Kirkii_Version3_Juiced.00g303500.m01.polypeptide
OG0000352	Grai_10G0011601	Kirkii_Version3_Juiced.00g284100.m01.polypeptide
OG0000352	Grai_05G0183801	Kirkii_Version3_Juiced.00g101440.m01.polypeptide
OG0000353	Grai_06G0042901	Kirkii_Version3_Juiced.00g130390.m01.polypeptide
OG0000353	Grai_05G0241301	Kirkii_Version3_Juiced.00g014030.m01.polypeptide, Kirkii_Version3_Juiced.00g107260.m01.polypeptide
OG0000353	Grai_05G0285901	Kirkii_Version3_Juiced.00g111660.m01.polypeptide
OG0000353	Grai_11G0151401	Kirkii_Version3_Juiced.00g310440.m01.polypeptide
OG0000353	Grai_10G0116101	Kirkii_Version3_Juiced.00g273830.m01.polypeptide
OG0000353	Grai_12G0124801	Kirkii_Version3_Juiced.00g353940.m01.polypeptide
OG0000354	Grai_05G0246401	Kirkii_Version3_Juiced.00g107830.m01.polypeptide
OG0000354	Grai_03G0075301	Kirkii_Version3_Juiced.00g060290.m01.polypeptide
OG0000354	Grai_01G0170201	Kirkii_Version3_Juiced.00g018150.m01.polypeptide
OG0000355	Grai_02G0052301	Kirkii_Version3_Juiced.00g151820.m01.polypeptide
OG0000355	Grai_03G0024901, Grai_03G0024801	Kirkii_Version3_Juiced.00g055040.m01.polypeptide
OG0000355	Grai_03G0024601	Kirkii_Version3_Juiced.00g055020.m01.polypeptide, Kirkii_Version3_Juiced.00g055050.m01.polypeptide, Kirkii_Version3_Juiced.00g055030.m01.polypeptide
OG0000355	Grai_03G0024401, Grai_03G0024501	Kirkii_Version3_Juiced.00g054990.m01.polypeptide
OG0000356	Grai_06G0205101	Kirkii_Version3_Juiced.00g162250.m01.polypeptide
OG0000356	Grai_10G0012101	Kirkii_Version3_Juiced.00g284010.m01.polypeptide
OG0000356	Grai_08G0267801	Kirkii_Version3_Juiced.00g220540.m01.polypeptide
OG0000357	Grai_12G0266201	Kirkii_Version3_Juiced.00g334370.m01.polypeptide
OG0000357	Grai_08G0226901	Kirkii_Version3_Juiced.00g216510.m01.polypeptide
OG0000357	Grai_11G0369601	Kirkii_Version3_Juiced.00g288210.m01.polypeptide
OG0000358	Grai_09G0260701	Kirkii_Version3_Juiced.00g251880.m01.polypeptide
OG0000358	Grai_10G0179801	Kirkii_Version3_Juiced.00g268290.m01.polypeptide
OG0000358	Grai_08G0248901	Kirkii_Version3_Juiced.00g218480.m01.polypeptide
OG0000358	Grai_12G0003801	Kirkii_Version3_Juiced.00g354460.m01.polypeptide
OG0000358	Grai_11G0259201	Kirkii_Version3_Juiced.00g204470.m01.polypeptide, Kirkii_Version3_Juiced.00g300200.m01.polypeptide, Kirkii_Version3_Juiced.00g218470.m01.polypeptide
OG0000359	Grai_05G0232401	Kirkii_Version3_Juiced.00g106450.m01.polypeptide
OG0000360	Grai_01G0160601	Kirkii_Version3_Juiced.00g017100.m01.polypeptide
OG0000360	Grai_01G0160501	Kirkii_Version3_Juiced.00g017110.m01.polypeptide
OG0000360	Grai_03G0210601	Kirkii_Version3_Juiced.00g056800.m01.polypeptide, Kirkii_Version3_Juiced.00g072590.m01.polypeptide, Kirkii_Version3_Juiced.00g074290.m01.polypeptide
OG0000360	Grai_03G0210501	Kirkii_Version3_Juiced.00g072540.m01.polypeptide
OG0000361	Grai_12G0297601	Kirkii_Version3_Juiced.00g331000.m01.polypeptide
OG0000361	Grai_08G0139201	Kirkii_Version3_Juiced.00g209600.m01.polypeptide
OG0000361	Grai_09G0222501	Kirkii_Version3_Juiced.00g247710.m01.polypeptide
OG0000362	Grai_06G0064701	Kirkii_Version3_Juiced.00g132770.m01.polypeptide
OG0000362	Grai_06G0251501	Kirkii_Version3_Juiced.00g158390.m01.polypeptide
OG0000362	Grai_05G0128201	Kirkii_Version3_Juiced.00g095550.m01.polypeptide
OG0000362	Grai_05G0060201	Kirkii_Version3_Juiced.00g087530.m01.polypeptide
OG0000363	Grai_12G0240501	Kirkii_Version3_Juiced.00g124720.m01.polypeptide, Kirkii_Version3_Juiced.00g124510.m01.polypeptide, Kirkii_Version3_Juiced.00g124640.m01.polypeptide, Kirkii_Version3_Juiced.00g124710.m01.polypeptide, Kirkii_Version3_Juiced.00g124670.m01.polypeptide, Kirkii_Version3_Juiced.00g124700.m01.polypeptide, Kirkii_Version3_Juiced.00g124540.m01.polypeptide, Kirkii_Version3_Juiced.00g124630.m01.polypeptide,…
OG0000363	Grai_09G0211901, Grai_12G0321001, Grai_11G0393801	Kirkii_Version3_Juiced.00g246360.m01.polypeptide, Kirkii_Version3_Juiced.00g328540.m01.polypeptide, Kirkii_Version3_Juiced.00g285740.m01.polypeptide
OG0000364	Grai_02G0123301	Kirkii_Version3_Juiced.00g042920.m01.polypeptide
OG0000364	Grai_13G0082401, Grai_05G0344801, Grai_05G0344901, Grai_05G0344701, Grai_05G0344601, Grai_13G0082801	Kirkii_Version3_Juiced.00g367200.m01.polypeptide, Kirkii_Version3_Juiced.00g367170.m01.polypeptide, Kirkii_Version3_Juiced.00g367190.m01.polypeptide, Kirkii_Version3_Juiced.00g367180.m01.polypeptide
OG0000364	Grai_11G0110101	Kirkii_Version3_Juiced.00g314830.m01.polypeptide
OG0000364	Grai_13G0081601	Kirkii_Version3_Juiced.00g367240.m01.polypeptide
OG0000364	Grai_04G0000301	Kirkii_Version3_Juiced.00g027520.m01.polypeptide
OG0000365	Grai_09G0006301	Kirkii_Version3_Juiced.00g226970.m01.polypeptide
OG0000366	Grai_13G0104601, Grai_04G0002601	Kirkii_Version3_Juiced.00g368800.m01.polypeptide, Kirkii_Version3_Juiced.00g068650.m01.polypeptide, Kirkii_Version3_Juiced.00g027800.m01.polypeptide
OG0000366	Grai_02G0131701	Kirkii_Version3_Juiced.00g043740.m01.polypeptide
OG0000367	Grai_12G0010501	Kirkii_Version3_Juiced.00g355150.m01.polypeptide, Kirkii_Version3_Juiced.00g201910.m01.polypeptide, Kirkii_Version3_Juiced.00g355160.m01.polypeptide
OG0000367	Grai_08G0051601	Kirkii_Version3_Juiced.00g201900.m01.polypeptide
OG0000367	Grai_08G0088701	Kirkii_Version3_Juiced.00g205320.m01.polypeptide, Kirkii_Version3_Juiced.00g355170.m01.polypeptide
OG0000368	Grai_03G0204301	Kirkii_Version3_Juiced.00g071920.m01.polypeptide
OG0000368	Grai_05G0347901	Kirkii_Version3_Juiced.00g117680.m01.polypeptide
OG0000368	Grai_12G0328101	Kirkii_Version3_Juiced.00g327690.m01.polypeptide
OG0000369	Grai_03G0218401	Kirkii_Version3_Juiced.00g073400.m01.polypeptide
OG0000369	Grai_11G0392101, Grai_04G0223001	Kirkii_Version3_Juiced.00g285930.m01.polypeptide
OG0000370	Grai_05G0275101	Kirkii_Version3_Juiced.00g110620.m01.polypeptide
OG0000370	Grai_12G0031401	Kirkii_Version3_Juiced.00g345810.m01.polypeptide
OG0000370	Grai_01G0178601	Kirkii_Version3_Juiced.00g018910.m01.polypeptide
OG0000371	Grai_11G0320401, Grai_09G0027101	Kirkii_Version3_Juiced.00g229100.m01.polypeptide
OG0000371	Grai_13G0081901	Kirkii_Version3_Juiced.00g367230.m01.polypeptide
OG0000372	Grai_07G0199901	Kirkii_Version3_Juiced.00g186590.m01.polypeptide
OG0000372	Grai_06G0262601, Grai_06G0192501	Kirkii_Version3_Juiced.00g163340.m01.polypeptide
OG0000372	Grai_05G0377901	Kirkii_Version3_Juiced.00g121170.m01.polypeptide
OG0000372	Grai_01G0036401	Kirkii_Version3_Juiced.00g003760.m01.polypeptide
OG0000372	Grai_08G0303601, Grai_08G0303701	Kirkii_Version3_Juiced.00g224130.m01.polypeptide
OG0000372	Grai_08G0303501	Kirkii_Version3_Juiced.00g224110.m01.polypeptide
OG0000376	Grai_10G0051901	Kirkii_Version3_Juiced.00g279890.m01.polypeptide
OG0000376	Grai_10G0051701, Grai_10G0052401	Kirkii_Version3_Juiced.00g279850.m01.polypeptide
OG0000379	Grai_10G0281701, Grai_13G0022701	Kirkii_Version3_Juiced.00g370870.m01.polypeptide, Kirkii_Version3_Juiced.00g258610.m01.polypeptide
OG0000379	Grai_05G0102301	Kirkii_Version3_Juiced.00g092310.m01.polypeptide
OG0000380	Grai_13G0025301	Kirkii_Version3_Juiced.00g361620.m01.polypeptide
OG0000380	Grai_13G0020901	Kirkii_Version3_Juiced.00g361250.m01.polypeptide
OG0000380	Grai_05G0104101	Kirkii_Version3_Juiced.00g092520.m01.polypeptide
OG0000380	Grai_11G0002701	Kirkii_Version3_Juiced.00g327050.m01.polypeptide
OG0000380	Grai_01G0254601	Kirkii_Version3_Juiced.00g026400.m01.polypeptide
OG0000380	Grai_13G0297001	Kirkii_Version3_Juiced.00g388190.m01.polypeptide
OG0000381	Grai_10G0256201	Kirkii_Version3_Juiced.00g261000.m01.polypeptide
OG0000381	Grai_02G0170501	Kirkii_Version3_Juiced.00g047160.m01.polypeptide
OG0000382	Grai_13G0188601	Kirkii_Version3_Juiced.00g377190.m01.polypeptide
OG0000382	Grai_01G0085501	Kirkii_Version3_Juiced.00g008910.m01.polypeptide
OG0000382	Grai_06G0273901, Grai_10G0013501	Kirkii_Version3_Juiced.00g156580.m01.polypeptide
OG0000382	Grai_06G0001201	Kirkii_Version3_Juiced.00g102430.m01.polypeptide
OG0000383	Grai_12G0040101	Kirkii_Version3_Juiced.00g346700.m01.polypeptide
OG0000383	Grai_01G0198001	Kirkii_Version3_Juiced.00g020580.m01.polypeptide
OG0000383	Grai_01G0119501	Kirkii_Version3_Juiced.00g012020.m01.polypeptide, Kirkii_Version3_Juiced.00g110260.m01.polypeptide, Kirkii_Version3_Juiced.00g102240.m01.polypeptide
OG0000383	Grai_12G0217001	Kirkii_Version3_Juiced.00g339700.m01.polypeptide
OG0000384	Grai_03G0259501	Kirkii_Version3_Juiced.00g077370.m01.polypeptide
OG0000384	Grai_04G0038201	Kirkii_Version3_Juiced.00g031770.m01.polypeptide
OG0000384	Grai_13G0049501	Kirkii_Version3_Juiced.00g364000.m01.polypeptide
OG0000384	Grai_06G0025001	Kirkii_Version3_Juiced.00g128660.m01.polypeptide
OG0000385	Grai_02G0015501	Kirkii_Version3_Juiced.00g148540.m01.polypeptide, Kirkii_Version3_Juiced.00g290520.m01.polypeptide
OG0000385	Grai_06G0010601, Grai_05G0205601	Kirkii_Version3_Juiced.00g103660.m01.polypeptide
OG0000386	Grai_10G0251101	Kirkii_Version3_Juiced.00g261520.m01.polypeptide
OG0000386	Grai_10G0251301	Kirkii_Version3_Juiced.00g261500.m01.polypeptide
OG0000386	Grai_10G0251201	Kirkii_Version3_Juiced.00g149360.m01.polypeptide
OG0000386	Grai_10G0251601, Grai_10G0251401, Grai_10G0251501	Kirkii_Version3_Juiced.00g261470.m01.polypeptide, Kirkii_Version3_Juiced.00g261480.m01.polypeptide
OG0000387	Grai_06G0116401	Kirkii_Version3_Juiced.00g225260.m01.polypeptide, Kirkii_Version3_Juiced.00g084100.m01.polypeptide, Kirkii_Version3_Juiced.00g136960.m01.polypeptide
OG0000387	Grai_05G0027201	Kirkii_Version3_Juiced.00g133910.m01.polypeptide
OG0000387	Grai_06G0274101	Kirkii_Version3_Juiced.00g156570.m01.polypeptide
OG0000387	Grai_06G0203501	Kirkii_Version3_Juiced.00g162390.m01.polypeptide
OG0000388	Grai_09G0186501	Kirkii_Version3_Juiced.00g243780.m01.polypeptide
OG0000388	Grai_01G0248001	Kirkii_Version3_Juiced.00g025750.m01.polypeptide
OG0000388	Grai_13G0118601	Kirkii_Version3_Juiced.00g371450.m01.polypeptide
OG0000388	Grai_04G0096301	Kirkii_Version3_Juiced.00g036660.m01.polypeptide
OG0000388	Grai_04G0144701	Kirkii_Version3_Juiced.00g166820.m01.polypeptide
OG0000389	Grai_13G0235101	Kirkii_Version3_Juiced.00g381610.m01.polypeptide
OG0000390	Grai_13G0017401	Kirkii_Version3_Juiced.00g360900.m01.polypeptide
OG0000390	Grai_10G0312801	Kirkii_Version3_Juiced.00g255750.m01.polypeptide
OG0000390	Grai_06G0220401	Kirkii_Version3_Juiced.00g160800.m01.polypeptide, Kirkii_Version3_Juiced.00g160860.m01.polypeptide, Kirkii_Version3_Juiced.00g160740.m01.polypeptide
OG0000390	Grai_08G0006901	Kirkii_Version3_Juiced.00g197240.m01.polypeptide
OG0000390	Grai_09G0121401	Kirkii_Version3_Juiced.00g237720.m01.polypeptide
OG0000390	Grai_09G0121301	Kirkii_Version3_Juiced.00g237710.m01.polypeptide
OG0000390	Grai_05G0092001	Kirkii_Version3_Juiced.00g091290.m01.polypeptide
OG0000390	Grai_07G0173301	Kirkii_Version3_Juiced.00g184220.m01.polypeptide
OG0000391	Grai_05G0081201	Kirkii_Version3_Juiced.00g089970.m01.polypeptide
OG0000391	Grai_09G0134301	Kirkii_Version3_Juiced.00g238880.m01.polypeptide
OG0000391	Grai_05G0081401	Kirkii_Version3_Juiced.00g089990.m01.polypeptide
OG0000392	Grai_07G0116901	Kirkii_Version3_Juiced.00g179340.m01.polypeptide
OG0000393	Grai_04G0241101	Kirkii_Version3_Juiced.00g146540.m01.polypeptide
OG0000393	Grai_12G0073401	Kirkii_Version3_Juiced.00g349760.m01.polypeptide
OG0000394	Grai_07G0035401	Kirkii_Version3_Juiced.00g301170.m01.polypeptide, Kirkii_Version3_Juiced.00g172130.m01.polypeptide
OG0000395	Grai_11G0271501	Kirkii_Version3_Juiced.00g298920.m01.polypeptide
OG0000395	Grai_07G0068101	Kirkii_Version3_Juiced.00g175300.m01.polypeptide
OG0000395	Grai_07G0147301	Kirkii_Version3_Juiced.00g181960.m01.polypeptide
OG0000395	Grai_12G0166301	Kirkii_Version3_Juiced.00g355740.m01.polypeptide
OG0000395	Grai_07G0147101	Kirkii_Version3_Juiced.00g181950.m01.polypeptide, Kirkii_Version3_Juiced.00g181940.m01.polypeptide
OG0000395	Grai_11G0271601	Kirkii_Version3_Juiced.00g298910.m01.polypeptide
OG0000397	Grai_11G0125501	Kirkii_Version3_Juiced.00g313110.m01.polypeptide
OG0000397	Grai_11G0125901, Grai_11G0126301	Kirkii_Version3_Juiced.00g313010.m01.polypeptide, Kirkii_Version3_Juiced.00g313070.m01.polypeptide, Kirkii_Version3_Juiced.00g312740.m01.polypeptide
OG0000398	Grai_01G0136001	Kirkii_Version3_Juiced.00g014610.m01.polypeptide
OG0000398	Grai_01G0015401	Kirkii_Version3_Juiced.00g001750.m01.polypeptide
OG0000398	Grai_03G0241601	Kirkii_Version3_Juiced.00g075720.m01.polypeptide
OG0000398	Grai_03G0241501	Kirkii_Version3_Juiced.00g075700.m01.polypeptide, Kirkii_Version3_Juiced.00g075690.m01.polypeptide, Kirkii_Version3_Juiced.00g075680.m01.polypeptide, Kirkii_Version3_Juiced.00g075710.m01.polypeptide
OG0000398	Grai_03G0241401	Kirkii_Version3_Juiced.00g075670.m01.polypeptide
OG0000398	Grai_12G0013701	Kirkii_Version3_Juiced.00g344170.m01.polypeptide
OG0000398	Grai_04G0049101	Kirkii_Version3_Juiced.00g032760.m01.polypeptide
OG0000398	Grai_13G0066801	Kirkii_Version3_Juiced.00g365620.m01.polypeptide
OG0000399	Grai_01G0098601	Kirkii_Version3_Juiced.00g010130.m01.polypeptide
OG0000399	Grai_13G0225701	Kirkii_Version3_Juiced.00g380690.m01.polypeptide
OG0000399	Grai_11G0114601	Kirkii_Version3_Juiced.00g314230.m01.polypeptide
OG0000399	Grai_11G0114501	Kirkii_Version3_Juiced.00g314270.m01.polypeptide
OG0000399	Grai_11G0114001, Grai_11G0114301	Kirkii_Version3_Juiced.00g314260.m01.polypeptide, Kirkii_Version3_Juiced.00g314240.m01.polypeptide, Kirkii_Version3_Juiced.00g314250.m01.polypeptide
OG0000399	Grai_13G0225601	Kirkii_Version3_Juiced.00g380710.m01.polypeptide
OG0000400	Grai_12G0329001	Kirkii_Version3_Juiced.00g327580.m01.polypeptide, Kirkii_Version3_Juiced.00g327570.m01.polypeptide
OG0000402	Grai_12G0184201	Kirkii_Version3_Juiced.00g342780.m01.polypeptide
OG0000403	Grai_13G0229801	Kirkii_Version3_Juiced.00g380220.m01.polypeptide
OG0000403	Grai_11G0127101	Kirkii_Version3_Juiced.00g312990.m01.polypeptide
OG0000404	Grai_10G0177401	Kirkii_Version3_Juiced.00g268580.m01.polypeptide
OG0000404	Grai_11G0250401	Kirkii_Version3_Juiced.00g301350.m01.polypeptide
OG0000404	Grai_09G0075501	Kirkii_Version3_Juiced.00g233870.m01.polypeptide, Kirkii_Version3_Juiced.00g233880.m01.polypeptide
OG0000404	Grai_03G0037801	Kirkii_Version3_Juiced.00g056210.m01.polypeptide
OG0000404	Grai_03G0037901	Kirkii_Version3_Juiced.00g056190.m01.polypeptide
OG0000407	Grai_05G0216901	Kirkii_Version3_Juiced.00g104790.m01.polypeptide, Kirkii_Version3_Juiced.00g013420.m01.polypeptide
OG0000407	Grai_06G0022101	Kirkii_Version3_Juiced.00g128400.m01.polypeptide
OG0000407	Grai_03G0105901	Kirkii_Version3_Juiced.00g062990.m01.polypeptide
OG0000407	Grai_11G0343901	Kirkii_Version3_Juiced.00g290870.m01.polypeptide
OG0000408	Grai_07G0270801	Kirkii_Version3_Juiced.00g194080.m01.polypeptide
OG0000408	Grai_05G0043401	Kirkii_Version3_Juiced.00g085760.m01.polypeptide
OG0000408	Grai_06G0105201	Kirkii_Version3_Juiced.00g136230.m01.polypeptide
OG0000408	Grai_13G0016301, Grai_13G0016201	Kirkii_Version3_Juiced.00g360770.m01.polypeptide
OG0000408	Grai_06G0088501	Kirkii_Version3_Juiced.00g134870.m01.polypeptide
OG0000408	Grai_08G0318101	Kirkii_Version3_Juiced.00g225620.m01.polypeptide
OG0000408	Grai_13G0261701, Grai_13G0261901	Kirkii_Version3_Juiced.00g384420.m01.polypeptide
OG0000409	Grai_06G0258501	Kirkii_Version3_Juiced.00g157840.m01.polypeptide
OG0000409	Grai_02G0065501	Kirkii_Version3_Juiced.00g144430.m01.polypeptide
OG0000409	Grai_06G0192701	Kirkii_Version3_Juiced.00g163360.m01.polypeptide
OG0000409	Grai_10G0050301	Kirkii_Version3_Juiced.00g280040.m01.polypeptide
OG0000410	Grai_04G0013001	Kirkii_Version3_Juiced.00g028880.m01.polypeptide
OG0000410	Grai_12G0188601	Kirkii_Version3_Juiced.00g342260.m01.polypeptide
OG0000410	Grai_10G0227201	Kirkii_Version3_Juiced.00g263570.m01.polypeptide, Kirkii_Version3_Juiced.00g263560.m01.polypeptide
OG0000410	Grai_03G0194601	Kirkii_Version3_Juiced.00g070920.m01.polypeptide
OG0000410	Grai_03G0194401	Kirkii_Version3_Juiced.00g070910.m01.polypeptide
OG0000411	Grai_05G0145501	Kirkii_Version3_Juiced.00g097540.m01.polypeptide
OG0000411	Grai_13G0261001	Kirkii_Version3_Juiced.00g384280.m01.polypeptide, Kirkii_Version3_Juiced.00g135040.m01.polypeptide, Kirkii_Version3_Juiced.00g084870.m01.polypeptide
OG0000413	Grai_09G0183801, Grai_04G0101001	Kirkii_Version3_Juiced.00g243530.m01.polypeptide
OG0000413	Grai_11G0005701, Grai_11G0005601, Grai_01G0246401	Kirkii_Version3_Juiced.00g025570.m01.polypeptide
OG0000413	Grai_10G0265201	Kirkii_Version3_Juiced.00g260110.m01.polypeptide
OG0000414	Grai_06G0082701	Kirkii_Version3_Juiced.00g134380.m01.polypeptide
OG0000414	Grai_05G0029401	Kirkii_Version3_Juiced.00g084330.m01.polypeptide
OG0000414	Grai_07G0242301	Kirkii_Version3_Juiced.00g191070.m01.polypeptide
OG0000414	Grai_06G0112301, Grai_06G0112201	Kirkii_Version3_Juiced.00g136690.m01.polypeptide
OG0000415	Grai_12G0287401	Kirkii_Version3_Juiced.00g332030.m01.polypeptide
OG0000415	Grai_02G0112901	Kirkii_Version3_Juiced.00g041970.m01.polypeptide
OG0000415	Grai_08G0151001	Kirkii_Version3_Juiced.00g210560.m01.polypeptide
OG0000415	Grai_04G0244401	Kirkii_Version3_Juiced.00g146970.m01.polypeptide
OG0000415	Grai_12G0147101	Kirkii_Version3_Juiced.00g357580.m01.polypeptide
OG0000415	Grai_11G0289901	Kirkii_Version3_Juiced.00g296810.m01.polypeptide
OG0000415	Grai_07G0133401	Kirkii_Version3_Juiced.00g180660.m01.polypeptide
OG0000416	Grai_13G0241101	Kirkii_Version3_Juiced.00g254810.m01.polypeptide
OG0000416	Grai_02G0139501	Kirkii_Version3_Juiced.00g044410.m01.polypeptide
OG0000416	Grai_07G0008401	Kirkii_Version3_Juiced.00g170680.m01.polypeptide
OG0000416	Grai_09G0044001	Kirkii_Version3_Juiced.00g230990.m01.polypeptide
OG0000417	Grai_07G0218601	Kirkii_Version3_Juiced.00g188560.m01.polypeptide
OG0000417	Grai_12G0222601	Kirkii_Version3_Juiced.00g339240.m01.polypeptide
OG0000418	Grai_01G0126901	Kirkii_Version3_Juiced.00g012640.m01.polypeptide
OG0000418	Grai_01G0005401	Kirkii_Version3_Juiced.00g000450.m01.polypeptide
OG0000418	Grai_13G0033401	Kirkii_Version3_Juiced.00g362410.m01.polypeptide
OG0000419	Grai_08G0036801	Kirkii_Version3_Juiced.00g200400.m01.polypeptide
OG0000419	Grai_08G0191601, Grai_08G0191701	Kirkii_Version3_Juiced.00g213820.m01.polypeptide
OG0000419	Grai_09G0234001	Kirkii_Version3_Juiced.00g248970.m01.polypeptide, Kirkii_Version3_Juiced.00g213810.m01.polypeptide
OG0000420	Grai_09G0181801	Kirkii_Version3_Juiced.00g243320.m01.polypeptide
OG0000420	Grai_09G0181301, Grai_09G0181501	Kirkii_Version3_Juiced.00g243300.m01.polypeptide
OG0000420	Grai_09G0181601	Kirkii_Version3_Juiced.00g243310.m01.polypeptide
OG0000421	Grai_04G0087401, Grai_09G0189201	Kirkii_Version3_Juiced.00g244070.m01.polypeptide, Kirkii_Version3_Juiced.00g244080.m01.polypeptide
OG0000421	Grai_10G0292101	Kirkii_Version3_Juiced.00g257670.m01.polypeptide, Kirkii_Version3_Juiced.00g277280.m01.polypeptide, Kirkii_Version3_Juiced.00g257660.m01.polypeptide
OG0000421	Grai_04G0170801	Kirkii_Version3_Juiced.00g156060.m01.polypeptide
OG0000421	Grai_13G0021301	Kirkii_Version3_Juiced.00g361230.m01.polypeptide
OG0000422	Grai_09G0254501	Kirkii_Version3_Juiced.00g251180.m01.polypeptide
OG0000422	Grai_03G0039101	Kirkii_Version3_Juiced.00g056230.m01.polypeptide
OG0000422	Grai_09G0123601	Kirkii_Version3_Juiced.00g237890.m01.polypeptide
OG0000422	Grai_10G0134201	Kirkii_Version3_Juiced.00g272650.m01.polypeptide
OG0000422	Grai_10G0134101, Grai_10G0133801, Grai_10G0134001	Kirkii_Version3_Juiced.00g272660.m01.polypeptide, Kirkii_Version3_Juiced.00g272670.m01.polypeptide, Kirkii_Version3_Juiced.00g272680.m01.polypeptide
OG0000423	Grai_10G0255101, Grai_07G0124301, Grai_07G0124201	Kirkii_Version3_Juiced.00g179970.m01.polypeptide
OG0000423	Grai_11G0301501	Kirkii_Version3_Juiced.00g295440.m01.polypeptide
OG0000423	Grai_10G0255201	Kirkii_Version3_Juiced.00g180030.m01.polypeptide
OG0000423	Grai_12G0139201	Kirkii_Version3_Juiced.00g358470.m01.polypeptide, Kirkii_Version3_Juiced.00g358510.m01.polypeptide
OG0000424	Grai_09G0125801, Grai_06G0108801, Grai_02G0152201	Kirkii_Version3_Juiced.00g132480.m01.polypeptide
OG0000425	Grai_08G0297801	Kirkii_Version3_Juiced.00g223480.m01.polypeptide
OG0000425	Grai_13G0158701	Kirkii_Version3_Juiced.00g370280.m01.polypeptide, Kirkii_Version3_Juiced.00g374490.m01.polypeptide
OG0000426	Grai_06G0224001	Kirkii_Version3_Juiced.00g160530.m01.polypeptide
OG0000426	Grai_04G0168501	Kirkii_Version3_Juiced.00g168680.m01.polypeptide
OG0000426	Grai_10G0299501	Kirkii_Version3_Juiced.00g256980.m01.polypeptide
OG0000426	Grai_04G0082501	Kirkii_Version3_Juiced.00g035580.m01.polypeptide
OG0000426	Grai_11G0001801	Kirkii_Version3_Juiced.00g327150.m01.polypeptide
OG0000427	Grai_11G0021401, Grai_11G0021701, Grai_11G0021901, Grai_11G0021801, Grai_11G0021201, Grai_11G0021301, Grai_11G0021101, Grai_11G0021501, Grai_11G0022001	Kirkii_Version3_Juiced.00g325020.m01.polypeptide, Kirkii_Version3_Juiced.00g325000.m01.polypeptide, Kirkii_Version3_Juiced.00g325010.m01.polypeptide
OG0000427	Grai_11G0021601, Grai_11G0022101, Grai_11G0022201	Kirkii_Version3_Juiced.00g324990.m01.polypeptide
OG0000428	Grai_09G0146701	Kirkii_Version3_Juiced.00g240050.m01.polypeptide
OG0000428	Grai_11G0187001	Kirkii_Version3_Juiced.00g307160.m01.polypeptide
OG0000428	Grai_12G0081301	Kirkii_Version3_Juiced.00g350320.m01.polypeptide
OG0000428	Grai_13G0042201, Grai_03G0266601	Kirkii_Version3_Juiced.00g363350.m01.polypeptide
OG0000429	Grai_11G0205701	Kirkii_Version3_Juiced.00g305480.m01.polypeptide
OG0000429	Grai_12G0065601	Kirkii_Version3_Juiced.00g349150.m01.polypeptide
OG0000429	Grai_06G0049901	Kirkii_Version3_Juiced.00g131090.m01.polypeptide
OG0000429	Grai_05G0246701	Kirkii_Version3_Juiced.00g107850.m01.polypeptide
OG0000429	Grai_01G0191001	Kirkii_Version3_Juiced.00g019830.m01.polypeptide
OG0000429	Grai_01G0190901	Kirkii_Version3_Juiced.00g019840.m01.polypeptide
OG0000429	Grai_03G0280501	Kirkii_Version3_Juiced.00g079460.m01.polypeptide
OG0000429	Grai_01G0004001	Kirkii_Version3_Juiced.00g000270.m01.polypeptide
OG0000430	Grai_01G0207001	Kirkii_Version3_Juiced.00g021450.m01.polypeptide
OG0000430	Grai_12G0098201, Grai_02G0035901, Grai_11G0165301	Kirkii_Version3_Juiced.00g021440.m01.polypeptide, Kirkii_Version3_Juiced.00g309110.m01.polypeptide
OG0000431	Grai_02G0014701	Kirkii_Version3_Juiced.00g148480.m01.polypeptide
OG0000432	Grai_12G0268101	Kirkii_Version3_Juiced.00g381330.m01.polypeptide
OG0000432	Grai_13G0044601	Kirkii_Version3_Juiced.00g212780.m01.polypeptide, Kirkii_Version3_Juiced.00g273680.m01.polypeptide, Kirkii_Version3_Juiced.00g141890.m01.polypeptide, Kirkii_Version3_Juiced.00g090860.m01.polypeptide, Kirkii_Version3_Juiced.00g017950.m01.polypeptide, Kirkii_Version3_Juiced.00g351700.m01.polypeptide, Kirkii_Version3_Juiced.00g265440.m01.polypeptide
OG0000434	Grai_04G0073401, Grai_04G0073001	Kirkii_Version3_Juiced.00g034840.m01.polypeptide
OG0000434	Grai_01G0259401	Kirkii_Version3_Juiced.00g026910.m01.polypeptide
OG0000434	Grai_01G0259301	Kirkii_Version3_Juiced.00g026900.m01.polypeptide
OG0000434	Grai_04G0073301	Kirkii_Version3_Juiced.00g026640.m01.polypeptide
OG0000434	Grai_01G0261401	Kirkii_Version3_Juiced.00g027110.m01.polypeptide
OG0000434	Grai_01G0261601	Kirkii_Version3_Juiced.00g027120.m01.polypeptide
OG0000434	Grai_01G0256801	Kirkii_Version3_Juiced.00g026650.m01.polypeptide
OG0000434	Grai_09G0202401	Kirkii_Version3_Juiced.00g245390.m01.polypeptide
OG0000435	Grai_10G0136001	Kirkii_Version3_Juiced.00g272530.m01.polypeptide
OG0000435	Grai_07G0094801	Kirkii_Version3_Juiced.00g177620.m01.polypeptide
OG0000435	Grai_09G0253801	Kirkii_Version3_Juiced.00g177590.m01.polypeptide, Kirkii_Version3_Juiced.00g251080.m01.polypeptide
OG0000437	Grai_05G0109101, Grai_02G0178401	Kirkii_Version3_Juiced.00g048070.m01.polypeptide
OG0000439	Grai_12G0020601	Kirkii_Version3_Juiced.00g344830.m01.polypeptide
OG0000439	Grai_05G0281101	Kirkii_Version3_Juiced.00g111250.m01.polypeptide
OG0000439	Grai_05G0223701	Kirkii_Version3_Juiced.00g105590.m01.polypeptide
OG0000439	Grai_02G0032301	Kirkii_Version3_Juiced.00g150080.m01.polypeptide
OG0000439	Grai_11G0170801	Kirkii_Version3_Juiced.00g308730.m01.polypeptide
OG0000440	Grai_05G0064301	Kirkii_Version3_Juiced.00g087970.m01.polypeptide
OG0000440	Grai_05G0123501	Kirkii_Version3_Juiced.00g094920.m01.polypeptide
OG0000442	Grai_11G0272201	Kirkii_Version3_Juiced.00g298860.m01.polypeptide
OG0000443	Grai_11G0201901, Grai_04G0171501	Kirkii_Version3_Juiced.00g378740.m01.polypeptide, Kirkii_Version3_Juiced.00g316020.m01.polypeptide, Kirkii_Version3_Juiced.00g231020.m01.polypeptide
OG0000443	Grai_12G0018201	Kirkii_Version3_Juiced.00g012650.m01.polypeptide, Kirkii_Version3_Juiced.00g187790.m01.polypeptide, Kirkii_Version3_Juiced.00g317020.m01.polypeptide
OG0000444	Grai_10G0193001	Kirkii_Version3_Juiced.00g266860.m01.polypeptide
OG0000444	Grai_03G0051501	Kirkii_Version3_Juiced.00g057660.m01.polypeptide
OG0000444	Grai_09G0273301	Kirkii_Version3_Juiced.00g253100.m01.polypeptide
OG0000445	Grai_08G0003301	Kirkii_Version3_Juiced.00g196790.m01.polypeptide
OG0000445	Grai_13G0299601	Kirkii_Version3_Juiced.00g388430.m01.polypeptide
OG0000446	Grai_10G0088001	Kirkii_Version3_Juiced.00g275970.m01.polypeptide
OG0000446	Grai_03G0219901	Kirkii_Version3_Juiced.00g073550.m01.polypeptide
OG0000447	Grai_11G0320801	Kirkii_Version3_Juiced.00g293310.m01.polypeptide
OG0000447	Grai_09G0028501, Grai_09G0028601	Kirkii_Version3_Juiced.00g229510.m01.polypeptide, Kirkii_Version3_Juiced.00g229500.m01.polypeptide, Kirkii_Version3_Juiced.00g229490.m01.polypeptide
OG0000447	Grai_07G0019601	Kirkii_Version3_Juiced.00g169030.m01.polypeptide
OG0000448	Grai_10G0012901, Grai_05G0181601	Kirkii_Version3_Juiced.00g283950.m01.polypeptide
OG0000448	Grai_01G0086501	Kirkii_Version3_Juiced.00g008990.m01.polypeptide
OG0000449	Grai_07G0135001, Grai_11G0287701	Kirkii_Version3_Juiced.00g185040.m01.polypeptide, Kirkii_Version3_Juiced.00g180790.m01.polypeptide
OG0000449	Grai_01G0250701	Kirkii_Version3_Juiced.00g047390.m01.polypeptide, Kirkii_Version3_Juiced.00g026010.m01.polypeptide
OG0000450	Grai_02G0063801	Kirkii_Version3_Juiced.00g144220.m01.polypeptide, Kirkii_Version3_Juiced.00g323820.m01.polypeptide, Kirkii_Version3_Juiced.00g144240.m01.polypeptide
OG0000450	Grai_11G0031701	Kirkii_Version3_Juiced.00g144190.m01.polypeptide, Kirkii_Version3_Juiced.00g323840.m01.polypeptide
OG0000451	Grai_11G0136701	Kirkii_Version3_Juiced.00g312080.m01.polypeptide
OG0000451	Grai_01G0208301	Kirkii_Version3_Juiced.00g021590.m01.polypeptide
OG0000451	Grai_03G0290501	Kirkii_Version3_Juiced.00g080430.m01.polypeptide
OG0000452	Grai_01G0109401	Kirkii_Version3_Juiced.00g011090.m01.polypeptide
OG0000452	Grai_01G0151501	Kirkii_Version3_Juiced.00g016340.m01.polypeptide
OG0000452	Grai_11G0227401	Kirkii_Version3_Juiced.00g303640.m01.polypeptide
OG0000452	Grai_07G0198101	Kirkii_Version3_Juiced.00g186380.m01.polypeptide
OG0000453	Grai_04G0174701	Kirkii_Version3_Juiced.00g155700.m01.polypeptide
OG0000453	Grai_03G0223001	Kirkii_Version3_Juiced.00g073870.m01.polypeptide
OG0000454	Grai_04G0142301	Kirkii_Version3_Juiced.00g166670.m01.polypeptide
OG0000454	Grai_04G0182201	Kirkii_Version3_Juiced.00g154960.m01.polypeptide
OG0000454	Grai_09G0205601	Kirkii_Version3_Juiced.00g245690.m01.polypeptide
OG0000454	Grai_13G0246801, Grai_06G0132501	Kirkii_Version3_Juiced.00g138180.m01.polypeptide
OG0000455	Grai_11G0347601, Grai_11G0194501	Kirkii_Version3_Juiced.00g306490.m01.polypeptide
OG0000455	Grai_05G0136001	Kirkii_Version3_Juiced.00g096400.m01.polypeptide
OG0000455	Grai_07G0264301, Grai_07G0264501	Kirkii_Version3_Juiced.00g193420.m01.polypeptide
OG0000455	Grai_05G0052301	Kirkii_Version3_Juiced.00g086660.m01.polypeptide
OG0000456	Grai_01G0214301	Kirkii_Version3_Juiced.00g022160.m01.polypeptide
OG0000456	Grai_01G0214601	Kirkii_Version3_Juiced.00g022170.m01.polypeptide
OG0000457	Grai_12G0044201	Kirkii_Version3_Juiced.00g346960.m01.polypeptide
OG0000457	Grai_02G0036601	Kirkii_Version3_Juiced.00g150440.m01.polypeptide
OG0000457	Grai_10G0110801	Kirkii_Version3_Juiced.00g274190.m01.polypeptide
OG0000458	Grai_11G0254501	Kirkii_Version3_Juiced.00g300560.m01.polypeptide
OG0000458	Grai_05G0319501	Kirkii_Version3_Juiced.00g115210.m01.polypeptide
OG0000459	Grai_04G0084701	Kirkii_Version3_Juiced.00g035710.m01.polypeptide
OG0000459	Grai_09G0188601	Kirkii_Version3_Juiced.00g244020.m01.polypeptide
OG0000459	Grai_11G0002201	Kirkii_Version3_Juiced.00g327110.m01.polypeptide
OG0000459	Grai_04G0084901	Kirkii_Version3_Juiced.00g035730.m01.polypeptide
OG0000459	Grai_04G0085001	Kirkii_Version3_Juiced.00g035740.m01.polypeptide
OG0000460	Grai_11G0222301	Kirkii_Version3_Juiced.00g304050.m01.polypeptide
OG0000460	Grai_12G0201101	Kirkii_Version3_Juiced.00g341210.m01.polypeptide
OG0000462	Grai_04G0057001, Grai_06G0173401, Grai_02G0098501, Grai_05G0138201, Grai_13G0108101, Grai_13G0048801, Grai_07G0279401, Grai_08G0269501	Kirkii_Version3_Juiced.00g081060.m01.polypeptide
OG0000462	Grai_12G0120401	Kirkii_Version3_Juiced.00g354820.m01.polypeptide, Kirkii_Version3_Juiced.00g307250.m01.polypeptide
OG0000463	Grai_05G0137101	Kirkii_Version3_Juiced.00g096560.m01.polypeptide
OG0000463	Grai_06G0099101	Kirkii_Version3_Juiced.00g277640.m01.polypeptide
OG0000463	Grai_10G0074401	Kirkii_Version3_Juiced.00g277650.m01.polypeptide
OG0000463	Grai_09G0112301	Kirkii_Version3_Juiced.00g236860.m01.polypeptide
OG0000463	Grai_09G0111901, Grai_09G0112001, Grai_09G0112101, Grai_09G0112201	Kirkii_Version3_Juiced.00g236840.m01.polypeptide
OG0000463	Grai_10G0074601	Kirkii_Version3_Juiced.00g277620.m01.polypeptide
OG0000464	Grai_13G0192301, Grai_10G0242201, Grai_07G0128001, Grai_07G0065801, Grai_11G0316901, Grai_13G0040601	Kirkii_Version3_Juiced.00g363280.m01.polypeptide
OG0000464	Grai_04G0036101	Kirkii_Version3_Juiced.00g031520.m01.polypeptide
OG0000464	Grai_12G0027901	Kirkii_Version3_Juiced.00g345360.m01.polypeptide
OG0000464	Grai_02G0021501	Kirkii_Version3_Juiced.00g149150.m01.polypeptide
OG0000464	Grai_12G0079701	Kirkii_Version3_Juiced.00g350250.m01.polypeptide
OG0000464	Grai_11G0345501	Kirkii_Version3_Juiced.00g290720.m01.polypeptide
OG0000465	Grai_05G0062401	Kirkii_Version3_Juiced.00g087800.m01.polypeptide, Kirkii_Version3_Juiced.00g087780.m01.polypeptide, Kirkii_Version3_Juiced.00g087810.m01.polypeptide, Kirkii_Version3_Juiced.00g087790.m01.polypeptide
OG0000465	Grai_07G0256101	Kirkii_Version3_Juiced.00g192570.m01.polypeptide
OG0000466	Grai_02G0115501	Kirkii_Version3_Juiced.00g042190.m01.polypeptide
OG0000466	Grai_12G0289901	Kirkii_Version3_Juiced.00g331790.m01.polypeptide
OG0000466	Grai_11G0378401	Kirkii_Version3_Juiced.00g287370.m01.polypeptide
OG0000467	Grai_06G0207601	Kirkii_Version3_Juiced.00g162000.m01.polypeptide
OG0000467	Grai_05G0185101	Kirkii_Version3_Juiced.00g101560.m01.polypeptide
OG0000467	Grai_08G0060801	Kirkii_Version3_Juiced.00g202810.m01.polypeptide
OG0000467	Grai_07G0195001	Kirkii_Version3_Juiced.00g186100.m01.polypeptide
OG0000467	Grai_07G0194901	Kirkii_Version3_Juiced.00g186090.m01.polypeptide, Kirkii_Version3_Juiced.00g186080.m01.polypeptide
OG0000467	Grai_11G0230701	Kirkii_Version3_Juiced.00g303340.m01.polypeptide
OG0000467	Grai_07G0058301	Kirkii_Version3_Juiced.00g174350.m01.polypeptide
OG0000468	Grai_04G0219601	Kirkii_Version3_Juiced.00g143230.m01.polypeptide
OG0000468	Grai_03G0017401	Kirkii_Version3_Juiced.00g054250.m01.polypeptide
OG0000469	Grai_09G0074001	Kirkii_Version3_Juiced.00g233720.m01.polypeptide
OG0000469	Grai_09G0073901	Kirkii_Version3_Juiced.00g233710.m01.polypeptide
OG0000470	Grai_13G0271201	Kirkii_Version3_Juiced.00g385210.m01.polypeptide
OG0000470	Grai_08G0269801	Kirkii_Version3_Juiced.00g220760.m01.polypeptide
OG0000471	Grai_03G0022701	Kirkii_Version3_Juiced.00g054870.m01.polypeptide, Kirkii_Version3_Juiced.00g054880.m01.polypeptide
OG0000471	Grai_03G0012401	Kirkii_Version3_Juiced.00g053760.m01.polypeptide, Kirkii_Version3_Juiced.00g053660.m01.polypeptide, Kirkii_Version3_Juiced.00g053700.m01.polypeptide
OG0000471	Grai_03G0011901	Kirkii_Version3_Juiced.00g053710.m01.polypeptide, Kirkii_Version3_Juiced.00g053750.m01.polypeptide, Kirkii_Version3_Juiced.00g053740.m01.polypeptide
OG0000471	Grai_03G0011801	Kirkii_Version3_Juiced.00g053650.m01.polypeptide
OG0000473	Grai_05G0382901, Grai_05G0305601	Kirkii_Version3_Juiced.00g113810.m01.polypeptide, Kirkii_Version3_Juiced.00g113790.m01.polypeptide
OG0000473	Grai_05G0383001, Grai_05G0305301, Grai_05G0383101	Kirkii_Version3_Juiced.00g113770.m01.polypeptide, Kirkii_Version3_Juiced.00g113750.m01.polypeptide
OG0000473	Grai_05G0305401, Grai_05G0305701	Kirkii_Version3_Juiced.00g113760.m01.polypeptide, Kirkii_Version3_Juiced.00g113780.m01.polypeptide
OG0000473	Grai_05G0305901	Kirkii_Version3_Juiced.00g113830.m01.polypeptide
OG0000473	Grai_05G0306101	Kirkii_Version3_Juiced.00g113890.m01.polypeptide, Kirkii_Version3_Juiced.00g113840.m01.polypeptide
OG0000474	Grai_06G0019201, Grai_06G0019101	Kirkii_Version3_Juiced.00g128220.m01.polypeptide
OG0000474	Grai_03G0107601	Kirkii_Version3_Juiced.00g063140.m01.polypeptide
OG0000474	Grai_03G0107301	Kirkii_Version3_Juiced.00g063090.m01.polypeptide
OG0000474	Grai_06G0019301	Kirkii_Version3_Juiced.00g128230.m01.polypeptide
OG0000474	Grai_06G0019401	Kirkii_Version3_Juiced.00g128240.m01.polypeptide
OG0000475	Grai_08G0195301, Grai_08G0195101	Kirkii_Version3_Juiced.00g214090.m01.polypeptide, Kirkii_Version3_Juiced.00g214080.m01.polypeptide
OG0000475	Grai_08G0195501	Kirkii_Version3_Juiced.00g214100.m01.polypeptide
OG0000475	Grai_12G0133701	Kirkii_Version3_Juiced.00g358940.m01.polypeptide
OG0000476	Grai_03G0010501, Grai_03G0010301, Grai_03G0009901, Grai_03G0010201	Kirkii_Version3_Juiced.00g053530.m01.polypeptide
OG0000476	Grai_02G0204101, Grai_02G0204001, Grai_04G0224401	Kirkii_Version3_Juiced.00g142490.m01.polypeptide, Kirkii_Version3_Juiced.00g050560.m01.polypeptide, Kirkii_Version3_Juiced.00g050550.m01.polypeptide
OG0000476	Grai_08G0115501	Kirkii_Version3_Juiced.00g207300.m01.polypeptide
OG0000480	Grai_07G0267101	Kirkii_Version3_Juiced.00g193700.m01.polypeptide
OG0000480	Grai_05G0048701	Kirkii_Version3_Juiced.00g086290.m01.polypeptide
OG0000481	Grai_04G0203701	Kirkii_Version3_Juiced.00g153040.m01.polypeptide
OG0000481	Grai_09G0008701	Kirkii_Version3_Juiced.00g227310.m01.polypeptide
OG0000481	Grai_06G0184801	Kirkii_Version3_Juiced.00g163950.m01.polypeptide
OG0000481	Grai_10G0041301	Kirkii_Version3_Juiced.00g280990.m01.polypeptide
OG0000481	Grai_05G0159201	Kirkii_Version3_Juiced.00g099000.m01.polypeptide
OG0000482	Grai_04G0027401, Grai_04G0027201, Grai_04G0027001, Grai_04G0026901, Grai_04G0027301	Kirkii_Version3_Juiced.00g030410.m01.polypeptide
OG0000482	Grai_12G0042901	Kirkii_Version3_Juiced.00g346860.m01.polypeptide
OG0000482	Grai_01G0203201	Kirkii_Version3_Juiced.00g021010.m01.polypeptide
OG0000483	Grai_13G0164001	Kirkii_Version3_Juiced.00g374950.m01.polypeptide
OG0000484	Grai_07G0016401	Kirkii_Version3_Juiced.00g169320.m01.polypeptide
OG0000484	Grai_03G0206801	Kirkii_Version3_Juiced.00g072260.m01.polypeptide
OG0000484	Grai_12G0183701	Kirkii_Version3_Juiced.00g342820.m01.polypeptide
OG0000485	Grai_11G0338501	Kirkii_Version3_Juiced.00g291450.m01.polypeptide
OG0000486	Grai_01G0044801	Kirkii_Version3_Juiced.00g004460.m01.polypeptide
OG0000486	Grai_01G0044901	Kirkii_Version3_Juiced.00g004470.m01.polypeptide
OG0000486	Grai_06G0060801	Kirkii_Version3_Juiced.00g132250.m01.polypeptide
OG0000486	Grai_06G0060701	Kirkii_Version3_Juiced.00g132240.m01.polypeptide
OG0000486	Grai_06G0061101, Grai_06G0061001	Kirkii_Version3_Juiced.00g132270.m01.polypeptide
OG0000487	Grai_06G0237901, Grai_06G0238401	Kirkii_Version3_Juiced.00g292220.m01.polypeptide
OG0000487	Grai_05G0210901	Kirkii_Version3_Juiced.00g104220.m01.polypeptide
OG0000488	Grai_08G0178501	Kirkii_Version3_Juiced.00g212650.m01.polypeptide
OG0000488	Grai_07G0129001	Kirkii_Version3_Juiced.00g180370.m01.polypeptide
OG0000488	Grai_02G0106301	Kirkii_Version3_Juiced.00g041340.m01.polypeptide
OG0000488	Grai_12G0282601, Grai_08G0157501	Kirkii_Version3_Juiced.00g210910.m01.polypeptide
OG0000489	Grai_04G0177601	Kirkii_Version3_Juiced.00g155380.m01.polypeptide
OG0000489	Grai_09G0038501	Kirkii_Version3_Juiced.00g230480.m01.polypeptide
OG0000489	Grai_05G0345901	Kirkii_Version3_Juiced.00g117490.m01.polypeptide
OG0000490	Grai_12G0131801	Kirkii_Version3_Juiced.00g359150.m01.polypeptide
OG0000490	Grai_11G0367701	Kirkii_Version3_Juiced.00g288410.m01.polypeptide
OG0000491	Grai_07G0160001	Kirkii_Version3_Juiced.00g182950.m01.polypeptide
OG0000491	Grai_05G0105601	Kirkii_Version3_Juiced.00g092730.m01.polypeptide, Kirkii_Version3_Juiced.00g092740.m01.polypeptide
OG0000491	Grai_05G0105701	Kirkii_Version3_Juiced.00g092760.m01.polypeptide
OG0000492	Grai_12G0175201	Kirkii_Version3_Juiced.00g343540.m01.polypeptide
OG0000492	Grai_03G0231601	Kirkii_Version3_Juiced.00g074640.m01.polypeptide
OG0000492	Grai_06G0164101, Grai_05G0176801, Grai_10G0023601	Kirkii_Version3_Juiced.00g282870.m01.polypeptide
OG0000493	Grai_05G0049301	Kirkii_Version3_Juiced.00g086340.m01.polypeptide
OG0000493	Grai_10G0072301, Grai_02G0069101	Kirkii_Version3_Juiced.00g144650.m01.polypeptide
OG0000493	Grai_07G0284101	Kirkii_Version3_Juiced.00g195490.m01.polypeptide
OG0000494	Grai_01G0125501	Kirkii_Version3_Juiced.00g012590.m01.polypeptide
OG0000494	Grai_03G0117201	Kirkii_Version3_Juiced.00g063830.m01.polypeptide
OG0000494	Grai_09G0283101	Kirkii_Version3_Juiced.00g254010.m01.polypeptide
OG0000494	Grai_09G0283301, Grai_09G0283201	Kirkii_Version3_Juiced.00g254040.m01.polypeptide
OG0000494	Grai_09G0283401	Kirkii_Version3_Juiced.00g254030.m01.polypeptide, Kirkii_Version3_Juiced.00g254020.m01.polypeptide
OG0000494	Grai_05G0274101	Kirkii_Version3_Juiced.00g110520.m01.polypeptide
OG0000494	Grai_05G0199001	Kirkii_Version3_Juiced.00g102960.m01.polypeptide
OG0000495	Grai_09G0195601	Kirkii_Version3_Juiced.00g244650.m01.polypeptide
OG0000495	Grai_11G0004601	Kirkii_Version3_Juiced.00g326890.m01.polypeptide
OG0000495	Grai_04G0146201	Kirkii_Version3_Juiced.00g166940.m01.polypeptide
OG0000496	Grai_03G0160401	Kirkii_Version3_Juiced.00g068470.m01.polypeptide
OG0000496	Grai_12G0204701	Kirkii_Version3_Juiced.00g340890.m01.polypeptide
OG0000496	Grai_13G0099501	Kirkii_Version3_Juiced.00g368470.m01.polypeptide
OG0000496	Grai_07G0214601	Kirkii_Version3_Juiced.00g188190.m01.polypeptide
OG0000496	Grai_12G0112401	Kirkii_Version3_Juiced.00g352860.m01.polypeptide
OG0000496	Grai_11G0317201	Kirkii_Version3_Juiced.00g293660.m01.polypeptide
OG0000497	Grai_05G0061601	Kirkii_Version3_Juiced.00g087700.m01.polypeptide
OG0000497	Grai_13G0248501	Kirkii_Version3_Juiced.00g382910.m01.polypeptide
OG0000497	Grai_07G0194701	Kirkii_Version3_Juiced.00g186060.m01.polypeptide
OG0000497	Grai_07G0262501	Kirkii_Version3_Juiced.00g193250.m01.polypeptide
OG0000497	Grai_05G0054601	Kirkii_Version3_Juiced.00g086950.m01.polypeptide
OG0000497	Grai_08G0324701	Kirkii_Version3_Juiced.00g226250.m01.polypeptide
OG0000498	Grai_06G0083601	Kirkii_Version3_Juiced.00g134450.m01.polypeptide
OG0000499	Grai_08G0177101	Kirkii_Version3_Juiced.00g212550.m01.polypeptide
OG0000499	Grai_12G0144601	Kirkii_Version3_Juiced.00g357870.m01.polypeptide
OG0000499	Grai_11G0232001	Kirkii_Version3_Juiced.00g202800.m01.polypeptide
OG0000499	Grai_07G0057201	Kirkii_Version3_Juiced.00g174250.m01.polypeptide
OG0000500	Grai_02G0196601	Kirkii_Version3_Juiced.00g050060.m01.polypeptide
OG0000501	Grai_04G0097801, Grai_02G0124001, Grai_01G0247201	Kirkii_Version3_Juiced.00g025670.m01.polypeptide, Kirkii_Version3_Juiced.00g036810.m01.polypeptide
OG0000501	Grai_11G0297401	Kirkii_Version3_Juiced.00g295970.m01.polypeptide
OG0000501	Grai_09G0136301	Kirkii_Version3_Juiced.00g239140.m01.polypeptide
OG0000502	Grai_11G0182001	Kirkii_Version3_Juiced.00g307710.m01.polypeptide
OG0000502	Grai_11G0181901	Kirkii_Version3_Juiced.00g307720.m01.polypeptide
OG0000502	Grai_11G0181801	Kirkii_Version3_Juiced.00g307730.m01.polypeptide
OG0000502	Grai_06G0034901	Kirkii_Version3_Juiced.00g129740.m01.polypeptide
OG0000502	Grai_11G0181701	Kirkii_Version3_Juiced.00g307740.m01.polypeptide
OG0000503	Grai_01G0244401	Kirkii_Version3_Juiced.00g025320.m01.polypeptide
OG0000503	Grai_04G0105001	Kirkii_Version3_Juiced.00g037220.m01.polypeptide
OG0000503	Grai_11G0006501	Kirkii_Version3_Juiced.00g326670.m01.polypeptide
OG0000503	Grai_02G0171201	Kirkii_Version3_Juiced.00g047230.m01.polypeptide
OG0000503	Grai_13G0299201	Kirkii_Version3_Juiced.00g388380.m01.polypeptide
OG0000503	Grai_05G0102701	Kirkii_Version3_Juiced.00g092350.m01.polypeptide
OG0000504	Grai_13G0300601	Kirkii_Version3_Juiced.00g388560.m01.polypeptide
OG0000504	Grai_02G0176801	Kirkii_Version3_Juiced.00g047900.m01.polypeptide
OG0000504	Grai_08G0260701	Kirkii_Version3_Juiced.00g219890.m01.polypeptide
OG0000504	Grai_09G0184601	Kirkii_Version3_Juiced.00g243600.m01.polypeptide
OG0000504	Grai_13G0027101, Grai_05G0108201	Kirkii_Version3_Juiced.00g361820.m01.polypeptide
OG0000505	Grai_11G0165801	Kirkii_Version3_Juiced.00g309050.m01.polypeptide
OG0000505	Grai_02G0035801	Kirkii_Version3_Juiced.00g150390.m01.polypeptide
OG0000505	Grai_12G0098001	Kirkii_Version3_Juiced.00g351510.m01.polypeptide
OG0000505	Grai_11G0340901	Kirkii_Version3_Juiced.00g291150.m01.polypeptide
OG0000505	Grai_11G0165701	Kirkii_Version3_Juiced.00g309080.m01.polypeptide
OG0000505	Grai_02G0035701	Kirkii_Version3_Juiced.00g150380.m01.polypeptide
OG0000506	Grai_03G0053801	Kirkii_Version3_Juiced.00g002860.m01.polypeptide
OG0000506	Grai_03G0053901	Kirkii_Version3_Juiced.00g252970.m01.polypeptide, Kirkii_Version3_Juiced.00g057930.m01.polypeptide
OG0000506	Grai_10G0092901	Kirkii_Version3_Juiced.00g275740.m01.polypeptide
OG0000506	Grai_01G0026401, Grai_01G0026101	Kirkii_Version3_Juiced.00g002910.m01.polypeptide
OG0000507	Grai_07G0008501	Kirkii_Version3_Juiced.00g170660.m01.polypeptide
OG0000507	Grai_11G0356301	Kirkii_Version3_Juiced.00g289590.m01.polypeptide
OG0000507	Grai_03G0193001	Kirkii_Version3_Juiced.00g070780.m01.polypeptide
OG0000507	Grai_09G0043801, Grai_04G0150301	Kirkii_Version3_Juiced.00g167170.m01.polypeptide
OG0000509	Grai_04G0079401	Kirkii_Version3_Juiced.00g035310.m01.polypeptide
OG0000509	Grai_01G0258501	Kirkii_Version3_Juiced.00g026810.m01.polypeptide
OG0000509	Grai_11G0001101	Kirkii_Version3_Juiced.00g327220.m01.polypeptide
OG0000509	Grai_05G0329901	Kirkii_Version3_Juiced.00g116360.m01.polypeptide
OG0000509	Grai_10G0303901	Kirkii_Version3_Juiced.00g256660.m01.polypeptide
OG0000509	Grai_02G0157201	Kirkii_Version3_Juiced.00g045980.m01.polypeptide
OG0000510	Grai_05G0427801	Kirkii_Version3_Juiced.00g124250.m01.polypeptide
OG0000510	Grai_12G0199701	Kirkii_Version3_Juiced.00g341300.m01.polypeptide
OG0000511	Grai_13G0078801	Kirkii_Version3_Juiced.00g366680.m01.polypeptide
OG0000511	Grai_04G0060301	Kirkii_Version3_Juiced.00g033620.m01.polypeptide
OG0000511	Grai_03G0226201	Kirkii_Version3_Juiced.00g074160.m01.polypeptide
OG0000511	Grai_03G0043501	Kirkii_Version3_Juiced.00g056630.m01.polypeptide, Kirkii_Version3_Juiced.00g056700.m01.polypeptide, Kirkii_Version3_Juiced.00g056680.m01.polypeptide
OG0000511	Grai_03G0043001	Kirkii_Version3_Juiced.00g056620.m01.polypeptide
OG0000511	Grai_05G0172001	Kirkii_Version3_Juiced.00g100360.m01.polypeptide
OG0000512	Grai_06G0229601, Grai_06G0229401	Kirkii_Version3_Juiced.00g160010.m01.polypeptide
OG0000512	Grai_10G0267801	Kirkii_Version3_Juiced.00g259770.m01.polypeptide
OG0000512	Grai_04G0242701	Kirkii_Version3_Juiced.00g146720.m01.polypeptide
OG0000512	Grai_07G0158301	Kirkii_Version3_Juiced.00g182800.m01.polypeptide
OG0000512	Grai_05G0079201	Kirkii_Version3_Juiced.00g089700.m01.polypeptide
OG0000513	Grai_06G0047101	Kirkii_Version3_Juiced.00g130850.m01.polypeptide
OG0000514	Grai_05G0058301	Kirkii_Version3_Juiced.00g087340.m01.polypeptide
OG0000514	Grai_07G0259901	Kirkii_Version3_Juiced.00g193000.m01.polypeptide
OG0000514	Grai_10G0083201, Grai_06G0253101	Kirkii_Version3_Juiced.00g158260.m01.polypeptide
OG0000515	Grai_06G0277701, Grai_06G0213601	Kirkii_Version3_Juiced.00g161450.m01.polypeptide
OG0000515	Grai_07G0052001	Kirkii_Version3_Juiced.00g173820.m01.polypeptide, Kirkii_Version3_Juiced.00g173800.m01.polypeptide
OG0000515	Grai_11G0235401	Kirkii_Version3_Juiced.00g302930.m01.polypeptide
OG0000516	Grai_09G0200401	Kirkii_Version3_Juiced.00g356760.m01.polypeptide
OG0000516	Grai_12G0157201	Kirkii_Version3_Juiced.00g156700.m01.polypeptide
OG0000517	Grai_07G0049701	Kirkii_Version3_Juiced.00g173560.m01.polypeptide, Kirkii_Version3_Juiced.00g275550.m01.polypeptide, Kirkii_Version3_Juiced.00g230520.m01.polypeptide, Kirkii_Version3_Juiced.00g101830.m01.polypeptide
OG0000518	Grai_13G0014701	Kirkii_Version3_Juiced.00g360650.m01.polypeptide
OG0000518	Grai_04G0160201	Kirkii_Version3_Juiced.00g168030.m01.polypeptide
OG0000518	Grai_13G0286401	Kirkii_Version3_Juiced.00g387050.m01.polypeptide
OG0000518	Grai_09G0142301	Kirkii_Version3_Juiced.00g239640.m01.polypeptide
OG0000520	Grai_09G0169601	Kirkii_Version3_Juiced.00g375410.m01.polypeptide, Kirkii_Version3_Juiced.00g242150.m01.polypeptide
OG0000520	Grai_09G0169801	Kirkii_Version3_Juiced.00g242170.m01.polypeptide
OG0000520	Grai_09G0169701	Kirkii_Version3_Juiced.00g242160.m01.polypeptide
OG0000520	Grai_09G0169101	Kirkii_Version3_Juiced.00g242130.m01.polypeptide
OG0000520	Grai_09G0169901	Kirkii_Version3_Juiced.00g242180.m01.polypeptide
OG0000520	Grai_11G0012701	Kirkii_Version3_Juiced.00g326010.m01.polypeptide
OG0000521	Grai_10G0274901, Grai_03G0146201, Grai_02G0205801, Grai_10G0274001, Grai_10G0274301, Grai_10G0274401, Grai_10G0274101, Grai_10G0273901, Grai_10G0274801, Grai_10G0274601, Grai_10G0271001, Grai_10G0275201, Grai_10G0274201, Grai_10G0274701, Grai_10G0273601	Kirkii_Version3_Juiced.00g259100.m01.polypeptide
OG0000522	Grai_10G0258001	Kirkii_Version3_Juiced.00g260870.m01.polypeptide
OG0000522	Grai_10G0257901, Grai_10G0257801, Grai_10G0257601	Kirkii_Version3_Juiced.00g260860.m01.polypeptide, Kirkii_Version3_Juiced.00g260890.m01.polypeptide, Kirkii_Version3_Juiced.00g260880.m01.polypeptide
OG0000522	Grai_10G0257001	Kirkii_Version3_Juiced.00g260940.m01.polypeptide, Kirkii_Version3_Juiced.00g266230.m01.polypeptide
OG0000522	Grai_10G0257301	Kirkii_Version3_Juiced.00g266240.m01.polypeptide
OG0000522	Grai_10G0257101	Kirkii_Version3_Juiced.00g260900.m01.polypeptide
OG0000522	Grai_10G0207101	Kirkii_Version3_Juiced.00g265570.m01.polypeptide
OG0000522	Grai_10G0258101	Kirkii_Version3_Juiced.00g260800.m01.polypeptide, Kirkii_Version3_Juiced.00g260820.m01.polypeptide, Kirkii_Version3_Juiced.00g260840.m01.polypeptide, Kirkii_Version3_Juiced.00g260830.m01.polypeptide
OG0000523	Grai_01G0160401, Grai_06G0115001, Grai_07G0040901, Grai_05G0125901, Grai_10G0132101, Grai_06G0109201, Grai_13G0063701	Kirkii_Version3_Juiced.00g144470.m01.polypeptide
OG0000523	Grai_13G0169401	Kirkii_Version3_Juiced.00g266170.m01.polypeptide
OG0000523	Grai_06G0170101, Grai_10G0243201, Grai_03G0159001, Grai_11G0124001, Grai_02G0114001, Grai_12G0141001, Grai_11G0175501, Grai_04G0157801, Grai_07G0142901, Grai_08G0114401	Kirkii_Version3_Juiced.00g175710.m01.polypeptide, Kirkii_Version3_Juiced.00g268570.m01.polypeptide, Kirkii_Version3_Juiced.00g369910.m01.polypeptide
OG0000524	Grai_11G0014401, Grai_11G0014501, Grai_11G0014201, Grai_11G0014601, Grai_11G0015901, Grai_11G0015801, Grai_11G0013901, Grai_11G0043401, Grai_11G0014001, Grai_11G0013701, Grai_11G0014101, Grai_11G0015001, Grai_11G0015201, Grai_11G0015101, Grai_11G0015301, Grai_03G0174401	Kirkii_Version3_Juiced.00g325850.m01.polypeptide, Kirkii_Version3_Juiced.00g325780.m01.polypeptide, Kirkii_Version3_Juiced.00g325830.m01.polypeptide, Kirkii_Version3_Juiced.00g325800.m01.polypeptide, Kirkii_Version3_Juiced.00g325770.m01.polypeptide, Kirkii_Version3_Juiced.00g325790.m01.polypeptide, Kirkii_Version3_Juiced.00g325900.m01.polypeptide, Kirkii_Version3_Juiced.00g325910.m01.polypeptide,…
OG0000525	Grai_04G0086301	Kirkii_Version3_Juiced.00g035800.m01.polypeptide
OG0000525	Grai_10G0266601	Kirkii_Version3_Juiced.00g259870.m01.polypeptide
OG0000531	Grai_11G0100701	Kirkii_Version3_Juiced.00g315690.m01.polypeptide
OG0000531	Grai_10G0200301	Kirkii_Version3_Juiced.00g266330.m01.polypeptide
OG0000531	Grai_10G0200201	Kirkii_Version3_Juiced.00g266340.m01.polypeptide
OG0000531	Grai_03G0056601	Kirkii_Version3_Juiced.00g058200.m01.polypeptide
OG0000532	Grai_07G0258601	Kirkii_Version3_Juiced.00g192860.m01.polypeptide
OG0000532	Grai_06G0125901	Kirkii_Version3_Juiced.00g137640.m01.polypeptide
OG0000532	Grai_10G0085301	Kirkii_Version3_Juiced.00g276500.m01.polypeptide
OG0000533	Grai_07G0120301	Kirkii_Version3_Juiced.00g179630.m01.polypeptide, Kirkii_Version3_Juiced.00g179640.m01.polypeptide
OG0000533	Grai_07G0120401	Kirkii_Version3_Juiced.00g294690.m01.polypeptide, Kirkii_Version3_Juiced.00g179650.m01.polypeptide
OG0000533	Grai_07G0120501	Kirkii_Version3_Juiced.00g179660.m01.polypeptide
OG0000533	Grai_05G0046101	Kirkii_Version3_Juiced.00g086050.m01.polypeptide
OG0000534	Grai_07G0236101	Kirkii_Version3_Juiced.00g190290.m01.polypeptide
OG0000534	Grai_02G0150101	Kirkii_Version3_Juiced.00g045390.m01.polypeptide
OG0000534	Grai_07G0236301	Kirkii_Version3_Juiced.00g190300.m01.polypeptide
OG0000535	Grai_08G0040501	Kirkii_Version3_Juiced.00g200790.m01.polypeptide
OG0000535	Grai_12G0159401	Kirkii_Version3_Juiced.00g356480.m01.polypeptide
OG0000536	Grai_11G0344201	Kirkii_Version3_Juiced.00g290820.m01.polypeptide
OG0000536	Grai_11G0344501	Kirkii_Version3_Juiced.00g290810.m01.polypeptide
OG0000536	Grai_11G0344601	Kirkii_Version3_Juiced.00g290800.m01.polypeptide
OG0000536	Grai_03G0106801	Kirkii_Version3_Juiced.00g063050.m01.polypeptide
OG0000537	Grai_03G0279301	Kirkii_Version3_Juiced.00g079370.m01.polypeptide
OG0000537	Grai_01G0123101	Kirkii_Version3_Juiced.00g012410.m01.polypeptide
OG0000538	Grai_09G0279401	Kirkii_Version3_Juiced.00g253690.m01.polypeptide
OG0000538	Grai_03G0066601	Kirkii_Version3_Juiced.00g059550.m01.polypeptide
OG0000539	Grai_07G0208101	Kirkii_Version3_Juiced.00g187420.m01.polypeptide
OG0000540	Grai_12G0102901	Kirkii_Version3_Juiced.00g352200.m01.polypeptide
OG0000540	Grai_02G0043601	Kirkii_Version3_Juiced.00g310090.m01.polypeptide
OG0000540	Grai_06G0039701	Kirkii_Version3_Juiced.00g130190.m01.polypeptide
OG0000541	Grai_13G0200901	Kirkii_Version3_Juiced.00g378240.m01.polypeptide
OG0000541	Grai_05G0404601, Grai_05G0404901, Grai_05G0400501, Grai_05G0400201, Grai_05G0401001, Grai_01G0063501	Kirkii_Version3_Juiced.00g006760.m01.polypeptide
OG0000541	Grai_13G0200401, Grai_13G0200601	Kirkii_Version3_Juiced.00g378270.m01.polypeptide, Kirkii_Version3_Juiced.00g378260.m01.polypeptide
OG0000542	Grai_07G0120701	Kirkii_Version3_Juiced.00g179680.m01.polypeptide
OG0000542	Grai_11G0307301	Kirkii_Version3_Juiced.00g294780.m01.polypeptide
OG0000542	Grai_08G0185501	Kirkii_Version3_Juiced.00g213230.m01.polypeptide
OG0000542	Grai_09G0230901	Kirkii_Version3_Juiced.00g322360.m01.polypeptide, Kirkii_Version3_Juiced.00g248670.m01.polypeptide
OG0000542	Grai_02G0204201	Kirkii_Version3_Juiced.00g050570.m01.polypeptide
OG0000542	Grai_12G0272401	Kirkii_Version3_Juiced.00g333680.m01.polypeptide
OG0000543	Grai_11G0361201	Kirkii_Version3_Juiced.00g289040.m01.polypeptide
OG0000543	Grai_07G0033901	Kirkii_Version3_Juiced.00g170900.m01.polypeptide
OG0000543	Grai_09G0018601	Kirkii_Version3_Juiced.00g228340.m01.polypeptide
OG0000544	Grai_03G0170001	Kirkii_Version3_Juiced.00g069140.m01.polypeptide, Kirkii_Version3_Juiced.00g069110.m01.polypeptide, Kirkii_Version3_Juiced.00g069070.m01.polypeptide, Kirkii_Version3_Juiced.00g069170.m01.polypeptide, Kirkii_Version3_Juiced.00g361930.m01.polypeptide
OG0000545	Grai_10G0216401, Grai_03G0064301	Kirkii_Version3_Juiced.00g059150.m01.polypeptide
OG0000545	Grai_03G0144101	Kirkii_Version3_Juiced.00g066880.m01.polypeptide
OG0000545	Grai_11G0271701, Grai_12G0166201	Kirkii_Version3_Juiced.00g355750.m01.polypeptide
OG0000546	Grai_07G0085201	Kirkii_Version3_Juiced.00g176970.m01.polypeptide
OG0000546	Grai_07G0194801	Kirkii_Version3_Juiced.00g186070.m01.polypeptide, Kirkii_Version3_Juiced.00g161990.m01.polypeptide, Kirkii_Version3_Juiced.00g284190.m01.polypeptide, Kirkii_Version3_Juiced.00g174340.m01.polypeptide
OG0000547	Grai_03G0042201	Kirkii_Version3_Juiced.00g251540.m01.polypeptide
OG0000547	Grai_13G0148101	Kirkii_Version3_Juiced.00g373490.m01.polypeptide
OG0000547	Grai_08G0274401, Grai_08G0274501, Grai_08G0274101	Kirkii_Version3_Juiced.00g221170.m01.polypeptide
OG0000548	Grai_09G0133401	Kirkii_Version3_Juiced.00g238780.m01.polypeptide
OG0000548	Grai_05G0082101	Kirkii_Version3_Juiced.00g090090.m01.polypeptide
OG0000548	Grai_01G0231201	Kirkii_Version3_Juiced.00g023950.m01.polypeptide
OG0000548	Grai_01G0140201	Kirkii_Version3_Juiced.00g015070.m01.polypeptide
OG0000548	Grai_04G0127301	Kirkii_Version3_Juiced.00g039130.m01.polypeptide
OG0000548	Grai_09G0164401	Kirkii_Version3_Juiced.00g241740.m01.polypeptide
OG0000549	Grai_12G0049001, Grai_12G0049101, Grai_12G0048901	Kirkii_Version3_Juiced.00g347600.m01.polypeptide, Kirkii_Version3_Juiced.00g347620.m01.polypeptide
OG0000550	Grai_07G0255201, Grai_05G0063301	Kirkii_Version3_Juiced.00g192470.m01.polypeptide
OG0000550	Grai_11G0311601	Kirkii_Version3_Juiced.00g294310.m01.polypeptide
OG0000551	Grai_02G0219401	Kirkii_Version3_Juiced.00g052390.m01.polypeptide
OG0000551	Grai_12G0255801	Kirkii_Version3_Juiced.00g335490.m01.polypeptide
OG0000551	Grai_02G0058801	Kirkii_Version3_Juiced.00g143890.m01.polypeptide
OG0000551	Grai_13G0215101	Kirkii_Version3_Juiced.00g379590.m01.polypeptide
OG0000551	Grai_13G0127601	Kirkii_Version3_Juiced.00g370850.m01.polypeptide
OG0000552	Grai_12G0195501	Kirkii_Version3_Juiced.00g341680.m01.polypeptide
OG0000552	Grai_01G0159701	Kirkii_Version3_Juiced.00g017190.m01.polypeptide
OG0000552	Grai_03G0173901	Kirkii_Version3_Juiced.00g069520.m01.polypeptide
OG0000552	Grai_09G0209101	Kirkii_Version3_Juiced.00g246100.m01.polypeptide
OG0000552	Grai_12G0325201	Kirkii_Version3_Juiced.00g328030.m01.polypeptide
OG0000553	Grai_04G0008601	Kirkii_Version3_Juiced.00g375970.m01.polypeptide, Kirkii_Version3_Juiced.00g230110.m01.polypeptide
OG0000554	Grai_11G0333101	Kirkii_Version3_Juiced.00g291970.m01.polypeptide
OG0000554	Grai_02G0090501	Kirkii_Version3_Juiced.00g141120.m01.polypeptide
OG0000555	Grai_13G0220701	Kirkii_Version3_Juiced.00g381260.m01.polypeptide
OG0000555	Grai_07G0113401, Grai_07G0023301	Kirkii_Version3_Juiced.00g171890.m01.polypeptide
OG0000556	Grai_02G0177701	Kirkii_Version3_Juiced.00g048000.m01.polypeptide, Kirkii_Version3_Juiced.00g219960.m01.polypeptide, Kirkii_Version3_Juiced.00g388610.m01.polypeptide
OG0000556	Grai_13G0300901	Kirkii_Version3_Juiced.00g388600.m01.polypeptide
OG0000556	Grai_05G0108601	Kirkii_Version3_Juiced.00g093050.m01.polypeptide
OG0000557	Grai_05G0067201	Kirkii_Version3_Juiced.00g088240.m01.polypeptide
OG0000558	Grai_06G0016801	Kirkii_Version3_Juiced.00g128010.m01.polypeptide
OG0000558	Grai_13G0041801, Grai_13G0042101	Kirkii_Version3_Juiced.00g363340.m01.polypeptide, Kirkii_Version3_Juiced.00g363330.m01.polypeptide
OG0000558	Grai_12G0027101	Kirkii_Version3_Juiced.00g345300.m01.polypeptide
OG0000558	Grai_12G0027201	Kirkii_Version3_Juiced.00g345310.m01.polypeptide
OG0000558	Grai_13G0041101	Kirkii_Version3_Juiced.00g363320.m01.polypeptide
OG0000559	Grai_04G0229501	Kirkii_Version3_Juiced.00g145380.m01.polypeptide
OG0000559	Grai_05G0301301	Kirkii_Version3_Juiced.00g113090.m01.polypeptide
OG0000559	Grai_06G0244101	Kirkii_Version3_Juiced.00g158970.m01.polypeptide
OG0000560	Grai_10G0142401	Kirkii_Version3_Juiced.00g053790.m01.polypeptide
OG0000561	Grai_07G0181401	Kirkii_Version3_Juiced.00g184830.m01.polypeptide
OG0000561	Grai_02G0167601	Kirkii_Version3_Juiced.00g046950.m01.polypeptide
OG0000561	Grai_05G0101101	Kirkii_Version3_Juiced.00g092190.m01.polypeptide
OG0000561	Grai_10G0283301	Kirkii_Version3_Juiced.00g258370.m01.polypeptide
OG0000561	Grai_05G0327101	Kirkii_Version3_Juiced.00g116090.m01.polypeptide
OG0000562	Grai_09G0129901	Kirkii_Version3_Juiced.00g238480.m01.polypeptide
OG0000562	Grai_05G0083801	Kirkii_Version3_Juiced.00g090270.m01.polypeptide
OG0000562	Grai_07G0165001	Kirkii_Version3_Juiced.00g183480.m01.polypeptide
OG0000562	Grai_11G0012901	Kirkii_Version3_Juiced.00g326000.m01.polypeptide
OG0000562	Grai_01G0234701	Kirkii_Version3_Juiced.00g024320.m01.polypeptide
OG0000562	Grai_04G0122801	Kirkii_Version3_Juiced.00g038810.m01.polypeptide
OG0000562	Grai_01G0145401	Kirkii_Version3_Juiced.00g015580.m01.polypeptide
OG0000562	Grai_09G0168601	Kirkii_Version3_Juiced.00g242090.m01.polypeptide
OG0000564	Grai_03G0087501	Kirkii_Version3_Juiced.00g061490.m01.polypeptide
OG0000564	Grai_11G0332901	Kirkii_Version3_Juiced.00g291990.m01.polypeptide
OG0000564	Grai_12G0109701	Kirkii_Version3_Juiced.00g352770.m01.polypeptide
OG0000564	Grai_11G0348701	Kirkii_Version3_Juiced.00g290420.m01.polypeptide
OG0000565	Grai_06G0090501	Kirkii_Version3_Juiced.00g135060.m01.polypeptide
OG0000565	Grai_04G0235501	Kirkii_Version3_Juiced.00g145890.m01.polypeptide
OG0000565	Grai_05G0145601	Kirkii_Version3_Juiced.00g097560.m01.polypeptide
OG0000565	Grai_10G0057801	Kirkii_Version3_Juiced.00g279310.m01.polypeptide
OG0000566	Grai_05G0226801, Grai_06G0030301	Kirkii_Version3_Juiced.00g129180.m01.polypeptide
OG0000566	Grai_03G0255301	Kirkii_Version3_Juiced.00g076960.m01.polypeptide
OG0000567	Grai_11G0320501	Kirkii_Version3_Juiced.00g293360.m01.polypeptide
OG0000567	Grai_01G0058901	Kirkii_Version3_Juiced.00g006240.m01.polypeptide
OG0000567	Grai_09G0027301	Kirkii_Version3_Juiced.00g229200.m01.polypeptide
OG0000567	Grai_03G0252901, Grai_05G0427001, Grai_05G0426101, Grai_05G0427401, Grai_05G0426601	Kirkii_Version3_Juiced.00g124240.m01.polypeptide, Kirkii_Version3_Juiced.00g124220.m01.polypeptide
OG0000567	Grai_05G0427201, Grai_09G0041601	Kirkii_Version3_Juiced.00g229130.m01.polypeptide, Kirkii_Version3_Juiced.00g229120.m01.polypeptide, Kirkii_Version3_Juiced.00g229320.m01.polypeptide, Kirkii_Version3_Juiced.00g229330.m01.polypeptide, Kirkii_Version3_Juiced.00g229970.m01.polypeptide, Kirkii_Version3_Juiced.00g229150.m01.polypeptide, Kirkii_Version3_Juiced.00g229240.m01.polypeptide, Kirkii_Version3_Juiced.00g229270.m01.polypeptide,…
OG0000568	Grai_12G0159801	Kirkii_Version3_Juiced.00g356460.m01.polypeptide
OG0000568	Grai_08G0168801	Kirkii_Version3_Juiced.00g211910.m01.polypeptide
OG0000568	Grai_11G0396901	Kirkii_Version3_Juiced.00g285370.m01.polypeptide
OG0000568	Grai_03G0148801	Kirkii_Version3_Juiced.00g067430.m01.polypeptide
OG0000568	Grai_09G0286401	Kirkii_Version3_Juiced.00g254360.m01.polypeptide
OG0000569	Grai_12G0161701	Kirkii_Version3_Juiced.00g356240.m01.polypeptide
OG0000569	Grai_08G0166901	Kirkii_Version3_Juiced.00g211750.m01.polypeptide
OG0000569	Grai_08G0048601	Kirkii_Version3_Juiced.00g201560.m01.polypeptide
OG0000569	Grai_09G0267801, Grai_09G0267701	Kirkii_Version3_Juiced.00g252640.m01.polypeptide, Kirkii_Version3_Juiced.00g252630.m01.polypeptide
OG0000569	Grai_09G0263501	Kirkii_Version3_Juiced.00g252120.m01.polypeptide
OG0000569	Grai_09G0263301, Grai_09G0263401	Kirkii_Version3_Juiced.00g252110.m01.polypeptide
OG0000569	Grai_09G0267901	Kirkii_Version3_Juiced.00g252650.m01.polypeptide
OG0000569	Grai_11G0275901, Grai_11G0276001, Grai_11G0276101	Kirkii_Version3_Juiced.00g298400.m01.polypeptide, Kirkii_Version3_Juiced.00g298360.m01.polypeptide, Kirkii_Version3_Juiced.00g298370.m01.polypeptide, Kirkii_Version3_Juiced.00g298380.m01.polypeptide, Kirkii_Version3_Juiced.00g298390.m01.polypeptide
OG0000570	Grai_05G0298501	Kirkii_Version3_Juiced.00g112870.m01.polypeptide, Kirkii_Version3_Juiced.00g112860.m01.polypeptide
OG0000571	Grai_13G0275101, Grai_06G0055501	Kirkii_Version3_Juiced.00g385740.m01.polypeptide, Kirkii_Version3_Juiced.00g131710.m01.polypeptide, Kirkii_Version3_Juiced.00g385090.m01.polypeptide
OG0000572	Grai_06G0065101	Kirkii_Version3_Juiced.00g132810.m01.polypeptide
OG0000572	Grai_06G0065001	Kirkii_Version3_Juiced.00g132820.m01.polypeptide
OG0000572	Grai_13G0269401	Kirkii_Version3_Juiced.00g385010.m01.polypeptide
OG0000573	Grai_01G0039701	Kirkii_Version3_Juiced.00g004100.m01.polypeptide
OG0000574	Grai_13G0220901	Kirkii_Version3_Juiced.00g381240.m01.polypeptide
OG0000575	Grai_10G0289901, Grai_10G0289501, Grai_10G0291001, Grai_10G0290701, Grai_10G0290201, Grai_10G0318001, Grai_10G0317901, Grai_10G0317401	Kirkii_Version3_Juiced.00g255300.m01.polypeptide, Kirkii_Version3_Juiced.00g255330.m01.polypeptide, Kirkii_Version3_Juiced.00g257790.m01.polypeptide, Kirkii_Version3_Juiced.00g257800.m01.polypeptide
OG0000576	Grai_10G0283601	Kirkii_Version3_Juiced.00g258320.m01.polypeptide, Kirkii_Version3_Juiced.00g258350.m01.polypeptide, Kirkii_Version3_Juiced.00g258340.m01.polypeptide
OG0000576	Grai_08G0050301, Grai_08G0052901	Kirkii_Version3_Juiced.00g258330.m01.polypeptide
OG0000576	Grai_10G0145401	Kirkii_Version3_Juiced.00g271580.m01.polypeptide, Kirkii_Version3_Juiced.00g271630.m01.polypeptide
OG0000577	Grai_05G0387101	Kirkii_Version3_Juiced.00g121270.m01.polypeptide
OG0000577	Grai_05G0387401	Kirkii_Version3_Juiced.00g119930.m01.polypeptide
OG0000577	Grai_05G0391201	Kirkii_Version3_Juiced.00g121280.m01.polypeptide
OG0000577	Grai_01G0057801	Kirkii_Version3_Juiced.00g119920.m01.polypeptide, Kirkii_Version3_Juiced.00g121290.m01.polypeptide, Kirkii_Version3_Juiced.00g006130.m01.polypeptide
OG0000577	Grai_13G0203801	Kirkii_Version3_Juiced.00g378460.m01.polypeptide
OG0000583	Grai_01G0212601	Kirkii_Version3_Juiced.00g021980.m01.polypeptide
OG0000584	Grai_07G0070201	Kirkii_Version3_Juiced.00g175550.m01.polypeptide
OG0000584	Grai_13G0106301	Kirkii_Version3_Juiced.00g368950.m01.polypeptide
OG0000584	Grai_07G0226201	Kirkii_Version3_Juiced.00g189330.m01.polypeptide
OG0000584	Grai_11G0357801	Kirkii_Version3_Juiced.00g289430.m01.polypeptide
OG0000585	Grai_08G0234901	Kirkii_Version3_Juiced.00g217260.m01.polypeptide
OG0000585	Grai_08G0235401, Grai_08G0235201	Kirkii_Version3_Juiced.00g217270.m01.polypeptide
OG0000585	Grai_08G0235301, Grai_08G0235501, Grai_08G0236201	Kirkii_Version3_Juiced.00g217280.m01.polypeptide
OG0000585	Grai_09G0230501	Kirkii_Version3_Juiced.00g248620.m01.polypeptide, Kirkii_Version3_Juiced.00g248600.m01.polypeptide
OG0000585	Grai_09G0230401	Kirkii_Version3_Juiced.00g248630.m01.polypeptide, Kirkii_Version3_Juiced.00g248590.m01.polypeptide
OG0000586	Grai_10G0280201	Kirkii_Version3_Juiced.00g258720.m01.polypeptide
OG0000586	Grai_04G0173301	Kirkii_Version3_Juiced.00g155840.m01.polypeptide
OG0000586	Grai_05G0102501	Kirkii_Version3_Juiced.00g092330.m01.polypeptide
OG0000586	Grai_02G0170801	Kirkii_Version3_Juiced.00g047190.m01.polypeptide
OG0000586	Grai_07G0182601	Kirkii_Version3_Juiced.00g184900.m01.polypeptide
OG0000586	Grai_08G0249101	Kirkii_Version3_Juiced.00g218510.m01.polypeptide
OG0000587	Grai_11G0140301, Grai_02G0054201	Kirkii_Version3_Juiced.00g151940.m01.polypeptide
OG0000587	Grai_13G0232801	Kirkii_Version3_Juiced.00g379920.m01.polypeptide
OG0000588	Grai_12G0206001	Kirkii_Version3_Juiced.00g340770.m01.polypeptide
OG0000588	Grai_07G0031801	Kirkii_Version3_Juiced.00g171030.m01.polypeptide
OG0000588	Grai_11G0319001	Kirkii_Version3_Juiced.00g293500.m01.polypeptide
OG0000588	Grai_04G0191701	Kirkii_Version3_Juiced.00g154090.m01.polypeptide
OG0000589	Grai_04G0075501	Kirkii_Version3_Juiced.00g168370.m01.polypeptide, Kirkii_Version3_Juiced.00g035010.m01.polypeptide
OG0000589	Grai_04G0164301	Kirkii_Version3_Juiced.00g168360.m01.polypeptide
OG0000590	Grai_02G0152701, Grai_02G0153201	Kirkii_Version3_Juiced.00g368620.m01.polypeptide
OG0000591	Grai_08G0078001	Kirkii_Version3_Juiced.00g204420.m01.polypeptide
OG0000591	Grai_13G0234701	Kirkii_Version3_Juiced.00g381580.m01.polypeptide, Kirkii_Version3_Juiced.00g316810.m01.polypeptide
OG0000592	Grai_12G0283501	Kirkii_Version3_Juiced.00g332410.m01.polypeptide
OG0000592	Grai_07G0071301	Kirkii_Version3_Juiced.00g175690.m01.polypeptide
OG0000592	Grai_08G0062801	Kirkii_Version3_Juiced.00g202990.m01.polypeptide
OG0000593	Grai_06G0142601, Grai_12G0277401, Grai_12G0277901, Grai_05G0412501, Grai_02G0057101, Grai_07G0131201, Grai_11G0080301, Grai_13G0238401	Kirkii_Version3_Juiced.00g333050.m01.polypeptide
OG0000594	Grai_08G0232101, Grai_11G0170601	Kirkii_Version3_Juiced.00g216990.m01.polypeptide
OG0000594	Grai_08G0038601	Kirkii_Version3_Juiced.00g200540.m01.polypeptide
OG0000594	Grai_11G0308601	Kirkii_Version3_Juiced.00g294640.m01.polypeptide
OG0000594	Grai_07G0119901	Kirkii_Version3_Juiced.00g179620.m01.polypeptide
OG0000594	Grai_08G0187701	Kirkii_Version3_Juiced.00g213370.m01.polypeptide
OG0000595	Grai_12G0207301	Kirkii_Version3_Juiced.00g340680.m01.polypeptide
OG0000595	Grai_04G0001201	Kirkii_Version3_Juiced.00g027640.m01.polypeptide
OG0000595	Grai_09G0016301	Kirkii_Version3_Juiced.00g228120.m01.polypeptide
OG0000595	Grai_11G0319801	Kirkii_Version3_Juiced.00g293430.m01.polypeptide
OG0000596	Grai_03G0187001	Kirkii_Version3_Juiced.00g070460.m01.polypeptide
OG0000596	Grai_04G0243101	Kirkii_Version3_Juiced.00g146770.m01.polypeptide
OG0000596	Grai_09G0219901	Kirkii_Version3_Juiced.00g247380.m01.polypeptide
OG0000597	Grai_01G0202701	Kirkii_Version3_Juiced.00g020960.m01.polypeptide
OG0000598	Grai_13G0033701	Kirkii_Version3_Juiced.00g362430.m01.polypeptide
OG0000598	Grai_03G0273401	Kirkii_Version3_Juiced.00g078940.m01.polypeptide
OG0000598	Grai_03G0273301	Kirkii_Version3_Juiced.00g078930.m01.polypeptide
OG0000598	Grai_05G0200201	Kirkii_Version3_Juiced.00g103090.m01.polypeptide
OG0000598	Grai_05G0200301	Kirkii_Version3_Juiced.00g103100.m01.polypeptide
OG0000598	Grai_06G0007201	Kirkii_Version3_Juiced.00g126920.m01.polypeptide
OG0000599	Grai_06G0196501	Kirkii_Version3_Juiced.00g039610.m01.polypeptide, Kirkii_Version3_Juiced.00g216720.m01.polypeptide
OG0000599	Grai_Contig00083G0000401, Grai_Contig00352G0001001	Kirkii_Version3_Juiced.00g269440.m01.polypeptide
OG0000599	Grai_Contig00035G0001101, Grai_08G0122301, Grai_04G0111501	Kirkii_Version3_Juiced.00g039620.m01.polypeptide
OG0000599	Grai_09G0032301	Kirkii_Version3_Juiced.00g354190.m01.polypeptide
OG0000599	Grai_04G0131901	Kirkii_Version3_Juiced.00g071540.m01.polypeptide
OG0000600	Grai_03G0164301	Kirkii_Version3_Juiced.00g068670.m01.polypeptide
OG0000601	Grai_05G0439901	Kirkii_Version3_Juiced.00g125600.m01.polypeptide
OG0000601	Grai_13G0179101	Kirkii_Version3_Juiced.00g125590.m01.polypeptide, Kirkii_Version3_Juiced.00g161430.m01.polypeptide
OG0000602	Grai_11G0259001	Kirkii_Version3_Juiced.00g300240.m01.polypeptide
OG0000602	Grai_12G0003501	Kirkii_Version3_Juiced.00g354430.m01.polypeptide
OG0000602	Grai_08G0249001	Kirkii_Version3_Juiced.00g300230.m01.polypeptide, Kirkii_Version3_Juiced.00g218490.m01.polypeptide
OG0000602	Grai_08G0078101	Kirkii_Version3_Juiced.00g204440.m01.polypeptide
OG0000603	Grai_13G0250201	Kirkii_Version3_Juiced.00g383080.m01.polypeptide
OG0000603	Grai_09G0116001	Kirkii_Version3_Juiced.00g237180.m01.polypeptide
OG0000604	Grai_07G0104401	Kirkii_Version3_Juiced.00g178430.m01.polypeptide
OG0000604	Grai_08G0057401	Kirkii_Version3_Juiced.00g202500.m01.polypeptide
OG0000604	Grai_11G0247301	Kirkii_Version3_Juiced.00g301600.m01.polypeptide
OG0000604	Grai_03G0142101, Grai_09G0242401, Grai_10G0171001	Kirkii_Version3_Juiced.00g269250.m01.polypeptide
OG0000605	Grai_05G0061801	Kirkii_Version3_Juiced.00g087730.m01.polypeptide
OG0000605	Grai_13G0248001	Kirkii_Version3_Juiced.00g382850.m01.polypeptide
OG0000605	Grai_07G0256301	Kirkii_Version3_Juiced.00g192580.m01.polypeptide
OG0000605	Grai_06G0150301	Kirkii_Version3_Juiced.00g139890.m01.polypeptide
OG0000605	Grai_06G0250101	Kirkii_Version3_Juiced.00g158530.m01.polypeptide
OG0000605	Grai_07G0261601	Kirkii_Version3_Juiced.00g193160.m01.polypeptide
OG0000606	Grai_12G0268401	Kirkii_Version3_Juiced.00g334100.m01.polypeptide
OG0000606	Grai_09G0232001	Kirkii_Version3_Juiced.00g248760.m01.polypeptide
OG0000606	Grai_07G0189101	Kirkii_Version3_Juiced.00g185480.m01.polypeptide
OG0000606	Grai_07G0244901	Kirkii_Version3_Juiced.00g191370.m01.polypeptide
OG0000607	Grai_06G0140201	Kirkii_Version3_Juiced.00g138880.m01.polypeptide
OG0000607	Grai_01G0222601	Kirkii_Version3_Juiced.00g022910.m01.polypeptide
OG0000607	Grai_11G0018001	Kirkii_Version3_Juiced.00g325510.m01.polypeptide
OG0000607	Grai_04G0132701	Kirkii_Version3_Juiced.00g040230.m01.polypeptide
OG0000608	Grai_03G0120701	Kirkii_Version3_Juiced.00g063880.m01.polypeptide
OG0000609	Grai_02G0039001	Kirkii_Version3_Juiced.00g150690.m01.polypeptide
OG0000609	Grai_10G0111801	Kirkii_Version3_Juiced.00g274120.m01.polypeptide
OG0000609	Grai_06G0035301	Kirkii_Version3_Juiced.00g013990.m01.polypeptide, Kirkii_Version3_Juiced.00g129790.m01.polypeptide
OG0000610	Grai_13G0254701, Grai_05G0049501	Kirkii_Version3_Juiced.00g086360.m01.polypeptide
OG0000610	Grai_07G0266701	Kirkii_Version3_Juiced.00g193640.m01.polypeptide
OG0000611	Grai_10G0110201	Kirkii_Version3_Juiced.00g274230.m01.polypeptide
OG0000611	Grai_06G0028401	Kirkii_Version3_Juiced.00g129000.m01.polypeptide
OG0000611	Grai_03G0102501	Kirkii_Version3_Juiced.00g062670.m01.polypeptide
OG0000611	Grai_05G0224701	Kirkii_Version3_Juiced.00g105690.m01.polypeptide
OG0000611	Grai_02G0033101	Kirkii_Version3_Juiced.00g150160.m01.polypeptide
OG0000612	Grai_05G0235201, Grai_05G0235101, Grai_02G0003901, Grai_05G0235301	Kirkii_Version3_Juiced.00g106710.m01.polypeptide
OG0000612	Grai_01G0131301	Kirkii_Version3_Juiced.00g014170.m01.polypeptide
OG0000612	Grai_01G0131201	Kirkii_Version3_Juiced.00g014160.m01.polypeptide
OG0000613	Grai_12G0208401	Kirkii_Version3_Juiced.00g340630.m01.polypeptide
OG0000613	Grai_03G0157101	Kirkii_Version3_Juiced.00g068140.m01.polypeptide
OG0000613	Grai_12G0221401	Kirkii_Version3_Juiced.00g339330.m01.polypeptide
OG0000614	Grai_04G0154801	Kirkii_Version3_Juiced.00g167540.m01.polypeptide
OG0000614	Grai_01G0174701, Grai_03G0184901	Kirkii_Version3_Juiced.00g070340.m01.polypeptide, Kirkii_Version3_Juiced.00g018510.m01.polypeptide, Kirkii_Version3_Juiced.00g275850.m01.polypeptide
OG0000615	Grai_13G0279101, Grai_13G0279001, Grai_13G0278801	Kirkii_Version3_Juiced.00g386400.m01.polypeptide, Kirkii_Version3_Juiced.00g386410.m01.polypeptide, Kirkii_Version3_Juiced.00g386380.m01.polypeptide, Kirkii_Version3_Juiced.00g386370.m01.polypeptide
OG0000615	Grai_13G0278901, Grai_13G0279201	Kirkii_Version3_Juiced.00g386360.m01.polypeptide, Kirkii_Version3_Juiced.00g386390.m01.polypeptide
OG0000615	Grai_01G0165101	Kirkii_Version3_Juiced.00g017790.m01.polypeptide
OG0000615	Grai_08G0103601	Kirkii_Version3_Juiced.00g208130.m01.polypeptide
OG0000616	Grai_07G0256601	Kirkii_Version3_Juiced.00g192620.m01.polypeptide
OG0000616	Grai_05G0061501	Kirkii_Version3_Juiced.00g087690.m01.polypeptide
OG0000616	Grai_13G0248701	Kirkii_Version3_Juiced.00g382930.m01.polypeptide
OG0000616	Grai_05G0126201	Kirkii_Version3_Juiced.00g095280.m01.polypeptide
OG0000616	Grai_06G0250301	Kirkii_Version3_Juiced.00g158500.m01.polypeptide
OG0000617	Grai_10G0269801	Kirkii_Version3_Juiced.00g259520.m01.polypeptide
OG0000617	Grai_04G0146801, Grai_06G0227701	Kirkii_Version3_Juiced.00g160210.m01.polypeptide
OG0000618	Grai_08G0292001	Kirkii_Version3_Juiced.00g222900.m01.polypeptide
OG0000618	Grai_08G0292101	Kirkii_Version3_Juiced.00g222910.m01.polypeptide
OG0000618	Grai_13G0212701, Grai_13G0212801	Kirkii_Version3_Juiced.00g379310.m01.polypeptide
OG0000618	Grai_13G0212901	Kirkii_Version3_Juiced.00g379290.m01.polypeptide, Kirkii_Version3_Juiced.00g379270.m01.polypeptide
OG0000618	Grai_13G0281601	Kirkii_Version3_Juiced.00g386520.m01.polypeptide
OG0000619	Grai_06G0228301	Kirkii_Version3_Juiced.00g160140.m01.polypeptide, Kirkii_Version3_Juiced.00g160150.m01.polypeptide, Kirkii_Version3_Juiced.00g160160.m01.polypeptide
OG0000620	Grai_01G0220901	Kirkii_Version3_Juiced.00g022760.m01.polypeptide
OG0000620	Grai_13G0005801	Kirkii_Version3_Juiced.00g359890.m01.polypeptide
OG0000620	Grai_10G0237101	Kirkii_Version3_Juiced.00g262700.m01.polypeptide
OG0000621	Grai_10G0056301	Kirkii_Version3_Juiced.00g279490.m01.polypeptide
OG0000621	Grai_05G0145701	Kirkii_Version3_Juiced.00g097570.m01.polypeptide
OG0000622	Grai_03G0244201	Kirkii_Version3_Juiced.00g076060.m01.polypeptide
OG0000622	Grai_12G0015801	Kirkii_Version3_Juiced.00g344380.m01.polypeptide
OG0000622	Grai_13G0064401	Kirkii_Version3_Juiced.00g365320.m01.polypeptide
OG0000622	Grai_06G0045901	Kirkii_Version3_Juiced.00g130780.m01.polypeptide
OG0000623	Grai_12G0231901	Kirkii_Version3_Juiced.00g338190.m01.polypeptide
OG0000623	Grai_03G0198101	Kirkii_Version3_Juiced.00g071290.m01.polypeptide
OG0000623	Grai_05G0345001	Kirkii_Version3_Juiced.00g117460.m01.polypeptide
OG0000624	Grai_10G0067101	Kirkii_Version3_Juiced.00g278420.m01.polypeptide
OG0000624	Grai_05G0142001	Kirkii_Version3_Juiced.00g097130.m01.polypeptide
OG0000624	Grai_05G0141901	Kirkii_Version3_Juiced.00g097120.m01.polypeptide, Kirkii_Version3_Juiced.00g097140.m01.polypeptide
OG0000624	Grai_05G0141801	Kirkii_Version3_Juiced.00g097110.m01.polypeptide
OG0000624	Grai_10G0071601	Kirkii_Version3_Juiced.00g278400.m01.polypeptide, Kirkii_Version3_Juiced.00g097150.m01.polypeptide
OG0000625	Grai_06G0259101, Grai_06G0259501	Kirkii_Version3_Juiced.00g272390.m01.polypeptide
OG0000625	Grai_10G0139001, Grai_10G0138201, Grai_10G0137201	Kirkii_Version3_Juiced.00g272410.m01.polypeptide
OG0000625	Grai_10G0137401	Kirkii_Version3_Juiced.00g272400.m01.polypeptide
OG0000625	Grai_10G0138901	Kirkii_Version3_Juiced.00g272210.m01.polypeptide, Kirkii_Version3_Juiced.00g272220.m01.polypeptide, Kirkii_Version3_Juiced.00g157700.m01.polypeptide, Kirkii_Version3_Juiced.00g094970.m01.polypeptide
OG0000626	Grai_02G0199601, Grai_02G0200001, Grai_02G0199501, Grai_02G0200101, Grai_02G0198201, Grai_02G0198101, Grai_02G0184601	Kirkii_Version3_Juiced.00g069560.m01.polypeptide
OG0000627	Grai_04G0106001	Kirkii_Version3_Juiced.00g037960.m01.polypeptide, Kirkii_Version3_Juiced.00g063440.m01.polypeptide, Kirkii_Version3_Juiced.00g066780.m01.polypeptide, Kirkii_Version3_Juiced.00g066350.m01.polypeptide, Kirkii_Version3_Juiced.00g061570.m01.polypeptide, Kirkii_Version3_Juiced.00g033050.m01.polypeptide, Kirkii_Version3_Juiced.00g372170.m01.polypeptide, Kirkii_Version3_Juiced.00g271810.m01.polypeptide,…
OG0000627	Grai_10G0134301	Kirkii_Version3_Juiced.00g040880.m01.polypeptide, Kirkii_Version3_Juiced.00g316840.m01.polypeptide, Kirkii_Version3_Juiced.00g356810.m01.polypeptide, Kirkii_Version3_Juiced.00g141540.m01.polypeptide
OG0000629	Grai_05G0365601, Grai_05G0363901, Grai_12G0096501, Grai_06G0102901, Grai_05G0365301, Grai_05G0365701, Grai_05G0365401, Grai_05G0365101, Grai_05G0365501, Grai_05G0364301, Grai_04G0084001, Grai_04G0137601	Kirkii_Version3_Juiced.00g177160.m01.polypeptide
OG0000629	Grai_07G0058201, Grai_12G0101601, Grai_12G0110001, Grai_13G0145601	Kirkii_Version3_Juiced.00g143140.m01.polypeptide, Kirkii_Version3_Juiced.00g173990.m01.polypeptide
OG0000633	Grai_11G0188401	Kirkii_Version3_Juiced.00g307070.m01.polypeptide
OG0000634	Grai_06G0023001	Kirkii_Version3_Juiced.00g128460.m01.polypeptide
OG0000634	Grai_05G0217401	Kirkii_Version3_Juiced.00g104850.m01.polypeptide, Kirkii_Version3_Juiced.00g013480.m01.polypeptide
OG0000634	Grai_02G0026801	Kirkii_Version3_Juiced.00g149510.m01.polypeptide
OG0000635	Grai_13G0227401	Kirkii_Version3_Juiced.00g380540.m01.polypeptide
OG0000635	Grai_11G0119201	Kirkii_Version3_Juiced.00g323560.m01.polypeptide, Kirkii_Version3_Juiced.00g313810.m01.polypeptide
OG0000635	Grai_08G0285101	Kirkii_Version3_Juiced.00g222210.m01.polypeptide
OG0000635	Grai_13G0134701	Kirkii_Version3_Juiced.00g372060.m01.polypeptide
OG0000636	Grai_06G0187601	Kirkii_Version3_Juiced.00g163720.m01.polypeptide
OG0000636	Grai_10G0045001	Kirkii_Version3_Juiced.00g280560.m01.polypeptide
OG0000636	Grai_05G0156401	Kirkii_Version3_Juiced.00g098760.m01.polypeptide
OG0000636	Grai_08G0304201	Kirkii_Version3_Juiced.00g224150.m01.polypeptide
OG0000636	Grai_01G0037801	Kirkii_Version3_Juiced.00g003920.m01.polypeptide
OG0000636	Grai_13G0208501	Kirkii_Version3_Juiced.00g378820.m01.polypeptide
OG0000638	Grai_11G0002601	Kirkii_Version3_Juiced.00g327060.m01.polypeptide
OG0000638	Grai_10G0264701	Kirkii_Version3_Juiced.00g260170.m01.polypeptide
OG0000639	Grai_05G0281501	Kirkii_Version3_Juiced.00g111300.m01.polypeptide
OG0000639	Grai_05G0225201	Kirkii_Version3_Juiced.00g105740.m01.polypeptide
OG0000639	Grai_02G0033801	Kirkii_Version3_Juiced.00g150230.m01.polypeptide
OG0000639	Grai_10G0110501	Kirkii_Version3_Juiced.00g274200.m01.polypeptide
OG0000639	Grai_11G0341701	Kirkii_Version3_Juiced.00g291090.m01.polypeptide
OG0000639	Grai_11G0168301	Kirkii_Version3_Juiced.00g308910.m01.polypeptide
OG0000640	Grai_11G0342601	Kirkii_Version3_Juiced.00g290990.m01.polypeptide
[truncated: 20,138 more rows]
