# Supplementary material for: Identification and characterization of the LDAP family revealed GhLDAP2_Dt enhances drought tolerance in cotton
Source: Front Plant Sci. 2023 May 16;14:1167761. doi: 10.3389/fpls.2023.1167761 (PMC10228748; doi:10.3389/fpls.2023.1167761)
Supplement: Supplementary file 9 [file Table_7.xlsx]

## Sheet: Supplementary Table 3
Supplementary Table 7. Type of gene duplication of LDAP genes in G. kirkii and G. raimondii
G. kirkii			G. raimondii
Genes	Paralogous gene	Genetype	Genes	Paralogous gene	Genetype
Kirkii_Version3_Juiced.00g070560.m01		Dispersed	Grai_01G017720.1	Grai_03G018860.1	WGD or Segmental
Kirkii_Version3_Juiced.00g318270.m01	Kirkii_Version3_Juiced.00g323160.m01	WGD or Segmental	Grai_03G018860.1	Grai_04G001150.1	WGD or Segmental
Kirkii_Version3_Juiced.00g323160.m01	Kirkii_Version3_Juiced.00g323170.m01	Tandem	Grai_11G007110.1	Grai_12G017000.1	WGD or Segmental
Kirkii_Version3_Juiced.00g355410.m01		Dispersed	Grai_12G017000.1	Grai_12G016990.1	Tandem
